# Supplementary material for: catena-Poly[[bromidocopper(I)]-μ-η2,σ1-3-(2-allyl-2H-tetra­zol-5-yl)pyridine]
Source: Acta Crystallogr Sect E Struct Rep Online. 2008 May 3;64(Pt 6):m759. doi: 10.1107/S1600536808010313 (PMC2961586; doi:10.1107/S1600536808010313)
Supplement: Supplementary file 1 [file e-64-0m759-sup1.cif]

##############################################################################
###                                                                        ###
###        Electronic paper (Acta Crystallographica Section E)             ###
###                                                                        ###
##############################################################################
#                                                                            #
# This CIF contains the data in a paper accepted for publication in Acta     #
# Crystallographica Section E. It conforms to the requirements of Notes      #
# for Authors for Section E, and has been peer reviewed under the auspices   #
# of the IUCr Commission on Journals.                                        #
#                                                                            #
# Full details of the Crystallographic Information File format               #
# are given in the paper "The Crystallographic Information File (CIF):       #
# a New Standard Archive File for Crystallography" by S. R. Hall, F. H.      #
# Allen and I. D. Brown [Acta Cryst. (1991), A47, 655-685].                  #
#                                                                            #
# The current version of the core CIF dictionary is obtainable from          #
# ftp://ftp.iucr.org/pub/cif_core.dic. The current version number is 2.4.    #
#                                                                            #
# Software is freely available for graphical display of the structure(s) in  #
# this CIF.  For information consult the CIF home page http://www.iucr.org/  #
# cif/home.html                                                              #
#                                                                            #
# This file may be used for bona fide research purposes within the           #
# scientific community so long as proper attribution is given to the journal # 
# article from which it was obtained.                                        #
#                                                                            #
##############################################################################
                                             
data_I
_audit_creation_method     SHELXL-97
_chemical_name_systematic
;
<i>catena</i>-Poly[[bromidocopper(I)]-\m-\h^2^,\s^1^-3-(2-allyl-2<i>H</i>-
tetrazol-5-yl)pyridine]
;
_chemical_name_common     ?
_chemical_formula_moiety     'C9 H9 Br Cu N5'
_chemical_formula_sum     'C9 H9 Br Cu N5'
_chemical_formula_iupac     '[Cu Br (C9 H9 N5)]'
_chemical_formula_weight     330.66
_chemical_melting_point     ?
_symmetry_cell_setting     triclinic
_symmetry_space_group_name_H-M     'P -1'
_symmetry_space_group_name_Hall     '-P 1'
loop_
    _symmetry_equiv_pos_as_xyz
    'x, y, z'
    '-x, -y, -z'
_cell_length_a     7.4464(15)
_cell_length_b     7.7982(16)
_cell_length_c     9.940(2)
_cell_angle_alpha     80.15(3)
_cell_angle_beta     76.02(3)
_cell_angle_gamma     85.13(3)
_cell_volume     551.3(2)
_cell_formula_units_Z     2
_cell_measurement_reflns_used     5524
_cell_measurement_theta_min     3.12
_cell_measurement_theta_max     28.82
_cell_measurement_temperature     293(2)
_exptl_crystal_description     block
_exptl_crystal_colour     colorless
_exptl_crystal_size_max     0.2
_exptl_crystal_size_mid     0.15
_exptl_crystal_size_min     0.1
_exptl_crystal_density_diffrn     1.992
_exptl_crystal_density_meas     ?
_exptl_crystal_density_method     'not measured'
_exptl_crystal_F_000     324
_exptl_absorpt_coefficient_mu     5.582
_exptl_absorpt_correction_type     'multi-scan'
_exptl_absorpt_process_details     '(CrystalClear; Rigaku, 2005)'
_exptl_absorpt_correction_T_min     0.7198
_exptl_absorpt_correction_T_max     1
_exptl_special_details
;
;
_diffrn_ambient_temperature     293(2)
_diffrn_radiation_type     MoK\a
_diffrn_radiation_wavelength     0.71073
_diffrn_radiation_source     'fine-focus sealed tube'
_diffrn_radiation_monochromator     graphite
_diffrn_measurement_device_type     'Rigaku Mercury2'
_diffrn_measurement_method     'CCD_Profile_fitting'
_diffrn_detector_area_resol_mean     13.6612
_diffrn_reflns_number     5748
_diffrn_reflns_av_R_equivalents     0.0317
_diffrn_reflns_av_sigmaI/netI     0.0395
_diffrn_reflns_theta_min     3.12
_diffrn_reflns_theta_max     27.48
_diffrn_reflns_theta_full     27.48
_diffrn_measured_fraction_theta_max     0.998
_diffrn_measured_fraction_theta_full     0.998
_diffrn_reflns_limit_h_min     -9
_diffrn_reflns_limit_h_max     9
_diffrn_reflns_limit_k_min     -10
_diffrn_reflns_limit_k_max     10
_diffrn_reflns_limit_l_min     -12
_diffrn_reflns_limit_l_max     12
_diffrn_standards_number     ?
_diffrn_standards_interval_count     ?
_diffrn_standards_interval_time     ?
_diffrn_standards_decay_%     ?
_refine_special_details
;
Refinement of <i>F</i>^2^ against ALL reflections. The weighted <i>R</i>-factor
<i>wR</i> and goodness of fit <i>S</i> are based on <i>F</i>^2^, conventional
<i>R</i>-factors <i>R</i> are based on <i>F</i>, with <i>F</i> set to zero for
negative <i>F</i>^2^. The threshold expression of <i>F</i>^2^ >
\s(<i>F</i>^2^) is used only for calculating <i>R</i>-factors(gt) <i>etc</i>.
and is not relevant to the choice of reflections for refinement.
<i>R</i>-factors based on <i>F</i>^2^ are statistically about twice as large
as those based on <i>F</i>, and <i>R</i>- factors based on ALL data will be
even larger.
;
_reflns_number_total     2522
_reflns_number_gt     2173
_reflns_threshold_expression     I>2\s(I)
_refine_ls_structure_factor_coef     Fsqd
_refine_ls_matrix_type     full
_refine_ls_R_factor_all     0.0396
_refine_ls_R_factor_gt     0.0320
_refine_ls_wR_factor_gt     0.0691
_refine_ls_wR_factor_ref     0.0716
_refine_ls_goodness_of_fit_ref     1.108
_refine_ls_restrained_S_all     1.108
_refine_ls_number_reflns     2522
_refine_ls_number_parameters     145
_refine_ls_number_restraints     0
_refine_ls_hydrogen_treatment     constr
_refine_ls_weighting_scheme     calc
_refine_ls_weighting_details
         'calc w=1/[\s^2^(Fo^2^)+(0.0241P)^2^+0.2889P] where P=(Fo^2^+2Fc^2^)/3'
_atom_sites_solution_hydrogens     geom
_atom_sites_solution_primary     direct
_atom_sites_solution_secondary     difmap
_refine_ls_shift/su_max     0.001
_refine_ls_shift/su_mean     0.000
_refine_diff_density_max     0.413
_refine_diff_density_min     -0.436
_refine_ls_extinction_method     none
_refine_ls_extinction_coef     ?
loop_
    _atom_type_symbol
    _atom_type_description
    _atom_type_scat_dispersion_real
    _atom_type_scat_dispersion_imag
    _atom_type_scat_source
    'C' 'C' 0.0033 0.0016
                         'International Tables Vol C Tables 4.2.6.8 and 6.1.1.4'
    'H' 'H' 0.0000 0.0000
                         'International Tables Vol C Tables 4.2.6.8 and 6.1.1.4'
    'Br' 'Br' -0.2901 2.4595
                         'International Tables Vol C Tables 4.2.6.8 and 6.1.1.4'
    'Cu' 'Cu' 0.3201 1.2651
                         'International Tables Vol C Tables 4.2.6.8 and 6.1.1.4'
    'N' 'N' 0.0061 0.0033
                         'International Tables Vol C Tables 4.2.6.8 and 6.1.1.4'
_computing_data_collection     'CrystalClear (Rigaku, 2005)'
_computing_cell_refinement     'CrystalClear (Rigaku, 2005)'
_computing_data_reduction     'CrystalClear (Rigaku, 2005)'
_computing_structure_solution     'SHELXS97 (Sheldrick, 2008)'
_computing_structure_refinement     'SHELXL97 (Sheldrick, 2008)'
_computing_molecular_graphics
                 'PLATON (Spek, 2003) and CAMERON (Pearce <i>et al.</i>,  2000)'
_computing_publication_material     'SHELXL97 (Sheldrick, 2008)'
loop_
    _atom_site_type_symbol
    _atom_site_label
    _atom_site_fract_x
    _atom_site_fract_y
    _atom_site_fract_z
    _atom_site_U_iso_or_equiv
    _atom_site_adp_type
    _atom_site_calc_flag
    _atom_site_refinement_flags
    _atom_site_occupancy
    _atom_site_disorder_assembly
    _atom_site_disorder_group
    Br Br1 -0.16126(4) 0.38319(4) 0.41251(3) 0.03175(10) Uani d . 1 . .
    Cu Cu1 0.16354(5) 0.33917(5) 0.39002(4) 0.03347(12) Uani d . 1 . .
    N N1 0.2917(3) 0.5093(3) 0.2281(2) 0.0267(5) Uani d . 1 . .
    N N2 0.0895(4) 0.9916(3) -0.2237(2) 0.0269(5) Uani d . 1 . .
    N N3 0.2398(4) 0.9414(3) -0.1753(2) 0.0282(5) Uani d . 1 . .
    N N4 -0.0584(4) 0.9032(4) -0.1582(3) 0.0357(6) Uani d . 1 . .
    N N5 -0.0058(4) 0.7876(4) -0.0601(3) 0.0344(6) Uani d . 1 . .
    C C1 0.4652(4) 0.5523(4) 0.2192(3) 0.0346(7) Uani d . 1 . .
    H H1 0.5264 0.4971 0.2872 0.042 Uiso calc R 1 . .
    C C2 0.5561(5) 0.6741(5) 0.1144(4) 0.0380(8) Uani d . 1 . .
    H H2 0.6777 0.6985 0.1099 0.046 Uiso calc R 1 . .
    C C3 0.4632(4) 0.7608(4) 0.0144(3) 0.0325(7) Uani d . 1 . .
    H H3 0.5213 0.8450 -0.0573 0.039 Uiso calc R 1 . .
    C C4 0.2039(4) 0.5909(4) 0.1310(3) 0.0251(6) Uani d . 1 . .
    H H4 0.0844 0.5603 0.1355 0.030 Uiso calc R 1 . .
    C C5 0.2839(4) 0.7195(4) 0.0238(3) 0.0244(6) Uani d . 1 . .
    C C6 0.1752(4) 0.8133(4) -0.0724(3) 0.0256(6) Uani d . 1 . .
    C C8 0.0820(5) 1.1435(4) -0.3331(3) 0.0311(7) Uani d . 1 . .
    H H8A 0.1252 1.2437 -0.3063 0.037 Uiso calc R 1 . .
    H H8B -0.0457 1.1694 -0.3395 0.037 Uiso calc R 1 . .
    C C7 0.1968(4) 0.1148(4) 0.5261(3) 0.0275(6) Uani d . 1 . .
    H H7 0.1777 0.0060 0.4956 0.033 Uiso calc R 1 . .
    C C9 0.3637(4) 0.1859(4) 0.4666(4) 0.0377(8) Uani d . 1 . .
    H H9A 0.4502 0.1221 0.4010 0.045 Uiso calc R 1 . .
    H H9B 0.4217 0.2348 0.5280 0.045 Uiso calc R 1 . .
loop_
    _atom_site_aniso_label
    _atom_site_aniso_U_11
    _atom_site_aniso_U_22
    _atom_site_aniso_U_33
    _atom_site_aniso_U_12
    _atom_site_aniso_U_13
    _atom_site_aniso_U_23
    Br1 0.02503(17) 0.03096(17) 0.03858(18) -0.00123(12) -0.01088(13)
                                                                     0.00150(13)
    Cu1 0.0248(2) 0.0368(2) 0.0298(2) 0.00004(16) -0.00487(16) 0.01707(17)
    N1 0.0230(13) 0.0300(13) 0.0224(12) 0.0013(10) -0.0036(10) 0.0059(10)
    N2 0.0302(13) 0.0260(12) 0.0209(11) -0.0013(10) -0.0060(10) 0.0063(10)
    N3 0.0328(14) 0.0269(13) 0.0206(11) -0.0037(10) -0.0046(10) 0.0065(10)
    N4 0.0316(15) 0.0371(15) 0.0316(14) -0.0044(12) -0.0035(12) 0.0096(12)
    N5 0.0296(14) 0.0376(15) 0.0295(13) -0.0074(11) -0.0056(11) 0.0140(12)
    C1 0.0295(17) 0.0415(18) 0.0306(16) -0.0001(14) -0.0104(13) 0.0048(14)
    C2 0.0269(17) 0.0453(19) 0.0396(18) -0.0110(14) -0.0080(14) 0.0048(15)
    C3 0.0337(17) 0.0300(16) 0.0296(15) -0.0072(13) -0.0048(13) 0.0065(13)
    C4 0.0240(15) 0.0265(14) 0.0209(13) -0.0017(12) -0.0028(11) 0.0040(11)
    C5 0.0273(15) 0.0246(14) 0.0187(13) -0.0004(12) -0.0033(11) 0.0006(11)
    C6 0.0307(16) 0.0242(14) 0.0185(13) -0.0028(12) -0.0020(12) 0.0014(11)
    C8 0.0387(18) 0.0250(15) 0.0246(14) 0.0021(13) -0.0069(13) 0.0075(12)
    C7 0.0307(16) 0.0217(14) 0.0258(14) 0.0031(12) -0.0078(12) 0.0075(12)
    C9 0.0286(17) 0.0375(18) 0.0389(18) 0.0074(14) -0.0084(14) 0.0130(15)
_geom_special_details
;
 All esds (except the esd in the dihedral angle between two l.s. planes)
 are estimated using the full covariance matrix.  The cell esds are taken
 into account individually in the estimation of esds in distances, angles
 and torsion angles; correlations between esds in cell parameters are only
 used when they are defined by crystal symmetry.  An approximate (isotropic)
 treatment of cell esds is used for estimating esds involving l.s. planes.
;
loop_
    _geom_bond_atom_site_label_1
    _geom_bond_atom_site_label_2
    _geom_bond_site_symmetry_2
    _geom_bond_distance
    _geom_bond_publ_flag
    Br1 Cu1 . 2.3752(7) ?
    Cu1 N1 . 2.001(2) ?
    Cu1 C9 . 2.040(3) ?
    Cu1 C7 . 2.057(3) ?
    N1 C4 . 1.337(3) ?
    N1 C1 . 1.341(4) ?
    N2 N4 . 1.320(3) ?
    N2 N3 . 1.326(3) ?
    N2 C8 . 1.472(3) ?
    N3 C6 . 1.330(4) ?
    N4 N5 . 1.320(4) ?
    N5 C6 . 1.353(4) ?
    C1 C2 . 1.370(4) ?
    C1 H1 . 0.9300 ?
    C2 C3 . 1.395(4) ?
    C2 H2 . 0.9300 ?
    C3 C5 . 1.377(4) ?
    C3 H3 . 0.9300 ?
    C4 C5 . 1.387(4) ?
    C4 H4 . 0.9300 ?
    C5 C6 . 1.463(4) ?
    C8 C7 1_564 1.495(4) ?
    C8 H8A . 0.9700 ?
    C8 H8B . 0.9700 ?
    C7 C9 . 1.361(4) ?
    C7 C8 1_546 1.495(4) ?
    C7 H7 . 0.9800 ?
    C9 H9A . 0.9700 ?
    C9 H9B . 0.9700 ?
loop_
    _geom_angle_atom_site_label_1
    _geom_angle_atom_site_label_2
    _geom_angle_atom_site_label_3
    _geom_angle_site_symmetry_1
    _geom_angle_site_symmetry_3
    _geom_angle
    _geom_angle_publ_flag
    N1 Cu1 C9 . . 107.38(12) ?
    N1 Cu1 C7 . . 145.02(11) ?
    C9 Cu1 C7 . . 38.80(12) ?
    N1 Cu1 Br1 . . 108.50(7) ?
    C9 Cu1 Br1 . . 144.01(9) ?
    C7 Cu1 Br1 . . 105.36(9) ?
    C4 N1 C1 . . 118.2(3) ?
    C4 N1 Cu1 . . 121.3(2) ?
    C1 N1 Cu1 . . 120.37(19) ?
    N4 N2 N3 . . 114.7(2) ?
    N4 N2 C8 . . 122.0(3) ?
    N3 N2 C8 . . 123.1(2) ?
    N2 N3 C6 . . 101.0(2) ?
    N2 N4 N5 . . 105.8(2) ?
    N4 N5 C6 . . 105.9(2) ?
    N1 C1 C2 . . 122.8(3) ?
    N1 C1 H1 . . 118.6 ?
    C2 C1 H1 . . 118.6 ?
    C1 C2 C3 . . 118.9(3) ?
    C1 C2 H2 . . 120.6 ?
    C3 C2 H2 . . 120.6 ?
    C5 C3 C2 . . 118.8(3) ?
    C5 C3 H3 . . 120.6 ?
    C2 C3 H3 . . 120.6 ?
    N1 C4 C5 . . 122.7(3) ?
    N1 C4 H4 . . 118.7 ?
    C5 C4 H4 . . 118.7 ?
    C3 C5 C4 . . 118.6(3) ?
    C3 C5 C6 . . 121.4(3) ?
    C4 C5 C6 . . 119.9(3) ?
    N3 C6 N5 . . 112.7(3) ?
    N3 C6 C5 . . 123.6(3) ?
    N5 C6 C5 . . 123.5(3) ?
    N2 C8 C7 . 1_564 112.7(2) ?
    N2 C8 H8A . . 109.1 ?
    C7 C8 H8A 1_564 . 109.1 ?
    N2 C8 H8B . . 109.1 ?
    C7 C8 H8B 1_564 . 109.1 ?
    H8A C8 H8B . . 107.8 ?
    C9 C7 C8 . 1_546 123.7(3) ?
    C9 C7 Cu1 . . 69.93(17) ?
    C8 C7 Cu1 1_546 . 106.21(19) ?
    C9 C7 H7 . . 115.6 ?
    C8 C7 H7 1_546 . 115.6 ?
    Cu1 C7 H7 . . 115.6 ?
    C7 C9 Cu1 . . 71.26(18) ?
    C7 C9 H9A . . 116.5 ?
    Cu1 C9 H9A . . 116.5 ?
    C7 C9 H9B . . 116.5 ?
    Cu1 C9 H9B . . 116.5 ?
    H9A C9 H9B . . 113.5 ?
loop_
    _geom_hbond_atom_site_label_D
    _geom_hbond_atom_site_label_H
    _geom_hbond_atom_site_label_A
    _geom_hbond_site_symmetry_A
    _geom_hbond_distance_DH
    _geom_hbond_distance_HA
    _geom_hbond_distance_DA
    _geom_hbond_angle_DHA
    C1 H1 Br1 1_655 0.93 2.90 3.776(3) 157.1
    C2 H2 N5 1_655 0.93 2.62 3.415(4) 144.4
    C9 H9A N3 2_665 0.97 2.88 3.800(4) 158.8
data_global
_journal_date_recd_electronic     2008-04-04
_journal_date_accepted     2008-04-15
_journal_name_full     'Acta Crystallographica, Section E'
_journal_year     2008
_journal_volume     64
_journal_issue      6
_journal_page_first     m759
_journal_page_last     m759
_journal_paper_category     QM
_journal_coeditor_code     DN2335
_publ_contact_author_name     'Wei Wang*'
_publ_contact_author_address
;
Ordered Matter Science Research Center, Southeast University,
Nanjing 210096, P. R. China
;
_publ_contact_author_email     seu_ww@yahoo.com.cn
_publ_contact_author_fax     '86-25-52090626'
_publ_contact_author_phone     '86-25-52090626'
_publ_section_title
;\
<i>catena</i>-Poly[[bromidocopper(I)]-\m-\h^2^,\s^1^-3-(2-allyl-2<i>H</i>-\
tetrazol-5-yl)pyridine]
;
loop_
    _publ_author_name
    _publ_author_footnote
    _publ_author_address
    'Wang, Wei' .
;
Ordered Matter Science Research Center
Southeast University
Nanjing 210096
People's Republic of China
;
