# Supplementary material for: catena-Poly[[bromidocopper(I)]-μ-η2,σ1-3-(2-allyl-2H-tetra­zol-5-yl)pyridine]
Source: Acta Crystallogr Sect E Struct Rep Online. 2008 May 3;64(Pt 6):m759. doi: 10.1107/S1600536808010313 (PMC2961586; doi:10.1107/S1600536808010313)
Supplement: Supplementary file 2 [file e-64-0m759-Isup2.hkl]

# 
# h,k,l, Fc-squared, Fo-squared, sigma(Fo-squared) and status flag 
# 
data_I
_shelx_title ' 1 in P1                         P-1' 
_shelx_refln_list_code          4 
_shelx_F_calc_maximum      196.14 
_exptl_crystal_F_000       324.00 
_reflns_d_resolution_high  0.7701 
 
loop_ 
 _symmetry_equiv_pos_as_xyz 
 'x, y, z' 
 '-x, -y, -z' 
 
_cell_length_a     7.4464 
_cell_length_b     7.7982 
_cell_length_c     9.9400 
_cell_angle_alpha  80.150 
_cell_angle_beta   76.020 
_cell_angle_gamma  85.130 
 
_shelx_F_squared_multiplier     1.000 
 
loop_ 
 _refln_index_h 
 _refln_index_k 
 _refln_index_l 
 _refln_F_squared_calc 
 _refln_F_squared_meas 
 _refln_F_squared_sigma 
 _refln_observed_status 
   2   0   0     1855.25     1805.49     38.23 o 
   3   0   0    10039.26     9632.26    137.27 o 
   4   0   0      934.94      871.38     17.10 o 
   5   0   0      495.04      491.55     11.19 o 
   6   0   0     2384.92     2388.88    119.77 o 
   7   0   0      609.69      598.71     73.20 o 
   8   0   0      233.24      209.70     24.11 o 
   9   0   0      547.66      542.94     28.97 o 
  -9   1   0      192.44      178.56     18.75 o 
  -8   1   0       27.18       51.08     20.09 o 
  -7   1   0      661.05      671.90     28.33 o 
  -6   1   0      891.46      905.58     31.49 o 
  -5   1   0      183.94      175.97      5.21 o 
  -4   1   0      709.16      645.12     11.18 o 
  -3   1   0     6077.50     5712.70    123.97 o 
  -2   1   0     1291.82     1228.51     25.98 o 
  -1   1   0       18.39       17.58      1.59 o 
   1   1   0       54.61       66.95      2.59 o 
   2   1   0     1303.97     1446.03    185.86 o 
   3   1   0     1539.36     1447.10     20.54 o 
   4   1   0      323.83      274.79      8.27 o 
   5   1   0      112.45       95.67      5.09 o 
   6   1   0     2127.79     2119.65     65.11 o 
   7   1   0      611.33      595.77     23.47 o 
   8   1   0       99.86       97.80      9.95 o 
   9   1   0      271.76      246.66     16.41 o 
  -9   2   0       10.48       16.67      7.66 o 
  -8   2   0        8.87       15.49      6.75 o 
  -7   2   0        2.95        0.22      4.94 o 
  -6   2   0      114.11      126.85     10.48 o 
  -5   2   0      300.18      314.91      8.26 o 
  -4   2   0       61.47       57.45      5.08 o 
  -3   2   0      292.32      294.54      6.62 o 
  -2   2   0      152.03      160.10      3.82 o 
  -1   2   0      870.07      985.37     30.39 o 
   0   2   0      309.81      350.28      7.19 o 
   1   2   0      685.74      682.45     14.42 o 
   2   2   0      808.94      904.67     19.06 o 
   3   2   0       16.41       28.89      6.00 o 
   4   2   0       24.94       19.49      5.74 o 
   5   2   0       32.77       39.67      3.61 o 
   6   2   0      318.19      307.52     10.48 o 
   7   2   0      209.50      191.90      8.77 o 
   8   2   0       13.80       15.33      6.60 o 
   9   2   0        4.64       -3.16     11.19 o 
  -8   3   0      205.15      187.41     18.95 o 
  -7   3   0      113.94      127.13     12.27 o 
  -6   3   0      765.68      777.06     29.63 o 
  -5   3   0     1128.89     1071.50     24.11 o 
  -4   3   0       30.09       31.02      4.13 o 
  -3   3   0     3344.80     3325.88     71.20 o 
  -2   3   0     3078.53     3061.76     48.17 o 
  -1   3   0        4.23       10.16      1.54 o 
   0   3   0     2526.79     2592.61     47.16 o 
   1   3   0     4357.00     4284.41     50.21 o 
   2   3   0       80.58       87.11      3.35 o 
   3   3   0     4483.66     4272.45     61.39 o 
   4   3   0     3204.47     3223.17     55.58 o 
   5   3   0       71.58       77.60      4.38 o 
   6   3   0      557.62      601.58     64.30 o 
   7   3   0      684.75      688.14     21.18 o 
   8   3   0        6.45       14.35     14.93 o 
   9   3   0       78.91      122.86     22.10 o 
  -8   4   0      322.98      317.43     22.56 o 
  -7   4   0       73.76       80.93     10.48 o 
  -6   4   0     1189.72     1173.67     44.13 o 
  -5   4   0     1556.64     1491.63     58.49 o 
  -4   4   0        1.04       -0.84      3.58 o 
  -3   4   0     4241.89     4394.77     84.98 o 
  -2   4   0     3727.49     3982.87     72.24 o 
  -1   4   0       84.49      101.04      4.67 o 
   0   4   0     3071.62     3125.67     48.43 o 
   1   4   0     5156.24     5142.76     76.53 o 
   2   4   0       49.47       51.40      1.81 o 
   3   4   0     2573.31     2490.92     61.38 o 
   4   4   0     4203.48     4073.37     69.83 o 
   5   4   0       32.04       33.73      6.60 o 
   6   4   0      726.15      679.53     43.95 o 
   7   4   0      951.77     1008.45     39.85 o 
   8   4   0        0.39        6.60     12.63 o 
  -7   5   0        1.29       -0.63      4.86 o 
  -6   5   0      305.17      299.89     16.58 o 
  -5   5   0       42.88       44.68      4.74 o 
  -4   5   0       69.89       69.45      8.19 o 
  -3   5   0      503.72      520.74     14.35 o 
  -2   5   0       45.84       41.59      4.66 o 
  -1   5   0       28.25       34.55      5.73 o 
   0   5   0      459.40      466.82     12.90 o 
   1   5   0     1554.78     1597.62     27.26 o 
   2   5   0        4.97        6.40      3.61 o 
   3   5   0      384.00      373.34     12.68 o 
   4   5   0      534.64      553.67     20.19 o 
   5   5   0      291.76      278.39     19.38 o 
   6   5   0      178.25      173.39     12.95 o 
   7   5   0       66.30       79.04     10.26 o 
   8   5   0        1.37       10.33     14.35 o 
  -7   6   0        9.84       12.69      7.43 o 
  -6   6   0       17.77       15.46      7.10 o 
  -5   6   0      133.73      141.37     11.97 o 
  -4   6   0       31.72       23.05      4.35 o 
  -3   6   0       94.09      105.43      6.77 o 
  -2   6   0     1113.57     1129.68     26.93 o 
  -1   6   0      293.16      307.69     10.06 o 
   0   6   0      194.45      185.56      7.30 o 
   1   6   0      949.95      929.70     38.98 o 
   2   6   0      593.33      593.80     21.82 o 
   3   6   0       19.02       16.36      9.33 o 
   4   6   0      947.77      953.48     51.24 o 
   5   6   0      187.20      208.39     13.63 o 
   6   6   0       45.24       60.23     23.68 o 
   7   6   0      183.41      183.34     17.49 o 
  -6   7   0      306.82      276.77     19.38 o 
  -5   7   0      834.14      805.97     34.87 o 
  -4   7   0      197.86      191.95     10.49 o 
  -3   7   0      332.01      335.87     13.52 o 
  -2   7   0      847.67      905.79     38.60 o 
  -1   7   0      223.53      218.30      9.28 o 
   0   7   0      433.15      432.65     18.51 o 
   1   7   0     1109.91     1107.02     54.63 o 
   2   7   0      134.96      149.31     15.93 o 
   3   7   0      110.88      121.91     10.25 o 
   4   7   0      808.25      797.52     62.72 o 
   5   7   0      138.28      167.80     28.27 o 
   6   7   0       87.94       97.20     11.84 o 
  -5   8   0       89.32       81.52     16.07 o 
  -4   8   0       32.53       47.56      8.41 o 
  -3   8   0      105.44      107.51      9.64 o 
  -2   8   0      506.04      496.71     17.87 o 
  -1   8   0      107.17      107.82      7.55 o 
   0   8   0      194.54      196.08     13.08 o 
   1   8   0      937.40      972.59     79.51 o 
   2   8   0      201.34      232.69     15.22 o 
   3   8   0      154.63      152.85     12.32 o 
   4   8   0      430.11      452.62     25.08 o 
   5   8   0      143.84      173.12     16.38 o 
  -3   9   0        3.33       10.62     10.91 o 
  -2   9   0      139.55      112.24     12.06 o 
  -1   9   0        1.45        6.87      6.17 o 
   0   9   0       14.73       19.51      5.99 o 
   1   9   0        2.69        4.80      5.09 o 
   2   9   0       54.85       58.63      8.76 o 
   3   9   0       29.36       33.49      7.59 o 
   4   9   0       12.01       11.08      6.87 o 
  -3  -9   1       16.34       33.47      8.44 o 
  -2  -9   1      157.18      152.01     14.50 o 
  -1  -9   1       94.45       86.57     15.93 o 
   0  -9   1       23.97       36.42      7.64 o 
   1  -9   1       17.89       18.83     10.05 o 
   2  -9   1       53.36       70.02     13.35 o 
   3  -9   1       85.67       94.15     15.79 o 
  -5  -8   1      107.70      110.37     13.06 o 
  -4  -8   1      553.16      557.68     41.62 o 
  -3  -8   1       80.27       84.20      9.77 o 
  -2  -8   1      212.48      222.38     16.92 o 
  -1  -8   1     1066.66     1099.91     61.71 o 
   0  -8   1      424.83      412.76     20.76 o 
   1  -8   1        3.64       15.19     21.10 o 
   2  -8   1     1028.30     1000.35     36.26 o 
   3  -8   1      574.21      541.25     21.53 o 
   4  -8   1      150.43      132.36     17.94 o 
   5  -8   1      668.15      660.45     51.38 o 
  -6  -7   1       61.31       63.59      9.85 o 
  -5  -7   1      207.78      215.04     19.23 o 
  -4  -7   1      685.45      672.84     29.23 o 
  -3  -7   1      246.24      221.57     14.38 o 
  -2  -7   1       13.38       17.67      5.38 o 
  -1  -7   1      623.04      647.23     24.61 o 
   0  -7   1      129.35      122.92      6.01 o 
   1  -7   1      166.56      178.59      8.48 o 
   2  -7   1     1058.00     1106.20     60.67 o 
   3  -7   1      151.32      143.76      8.62 o 
   4  -7   1       92.98       92.42     11.09 o 
   5  -7   1      515.51      547.30     25.50 o 
   6  -7   1       58.83       68.24     10.09 o 
  -7  -6   1       19.37       26.47      9.79 o 
  -6  -6   1       27.58       49.21     13.78 o 
  -5  -6   1        2.35        1.66      4.97 o 
  -4  -6   1       27.15       28.91      7.30 o 
  -3  -6   1      312.96      330.94     16.23 o 
  -2  -6   1      189.64      187.58     11.67 o 
  -1  -6   1        5.47       20.33     15.93 o 
   0  -6   1      152.08      155.12      5.60 o 
   1  -6   1       56.25       58.45      4.76 o 
   2  -6   1       24.05       35.33      5.68 o 
   3  -6   1       10.84       13.89      3.64 o 
   4  -6   1        9.67       20.60      7.59 o 
   5  -6   1       11.98       14.06      6.20 o 
   6  -6   1       13.07        7.20      7.03 o 
   7  -6   1       47.77       60.43     12.92 o 
  -8  -5   1       47.61       87.84     24.69 o 
  -7  -5   1      510.16      534.89     28.85 o 
  -6  -5   1      558.53      570.96     27.29 o 
  -5  -5   1      307.58      309.67     20.24 o 
  -4  -5   1      762.89      746.62     26.27 o 
  -3  -5   1      662.54      649.75     22.63 o 
  -2  -5   1      175.13      209.07     10.75 o 
  -1  -5   1     1088.86      998.42     28.47 o 
   0  -5   1     1407.39     1402.47     28.75 o 
   1  -5   1      295.95      322.88     21.82 o 
   2  -5   1     2407.77     2467.18     50.62 o 
   3  -5   1     1330.99     1378.92     30.82 o 
   4  -5   1      274.53      281.82     10.68 o 
   5  -5   1      535.39      544.27     26.70 o 
   6  -5   1      572.48      566.54     30.43 o 
   7  -5   1       54.91       59.54      9.53 o 
  -8  -4   1       92.56      103.05     24.11 o 
  -7  -4   1      529.53      563.79     27.82 o 
  -6  -4   1      367.73      423.39     20.68 o 
  -5  -4   1       70.60       60.11      6.69 o 
  -4  -4   1     1150.38     1143.74     35.86 o 
  -3  -4   1     4433.66     4172.51    102.07 o 
  -2  -4   1       53.89       93.11     16.36 o 
  -1  -4   1     3937.57     3894.70     50.45 o 
   0  -4   1     8325.88     8190.84    131.26 o 
   1  -4   1      129.57      148.99      4.68 o 
   2  -4   1     2598.13     2715.02     49.41 o 
   3  -4   1     1999.89     2045.06     39.86 o 
   4  -4   1       10.17       13.97      3.41 o 
   5  -4   1      865.22      880.09     32.58 o 
   6  -4   1     1593.87     1723.83     61.09 o 
   7  -4   1       27.69       38.16      8.69 o 
   8  -4   1      542.06      483.38     27.40 o 
  -8  -3   1       21.28       14.35     11.77 o 
  -7  -3   1      291.00      290.09     40.19 o 
  -6  -3   1      134.86      135.47      6.87 o 
  -5  -3   1       69.70       66.44      5.92 o 
  -4  -3   1      102.45       92.19      3.55 o 
  -3  -3   1      415.59      386.64      6.20 o 
  -2  -3   1       31.71       33.11      1.74 o 
  -1  -3   1     2161.15     2260.84     24.54 o 
   0  -3   1      626.34      605.29      8.46 o 
   1  -3   1        6.67       16.89      6.01 o 
   2  -3   1       75.44       58.15      3.61 o 
   3  -3   1     2074.19     2178.46     36.56 o 
   4  -3   1       98.36      111.44      4.07 o 
   5  -3   1      298.86      266.59     14.00 o 
   6  -3   1     1427.61     1378.63     86.40 o 
   7  -3   1       25.65       32.40     13.78 o 
   8  -3   1      172.08      169.16     19.09 o 
  -9  -2   1      106.89      110.51     21.53 o 
  -8  -2   1       20.04       25.87      7.24 o 
  -7  -2   1      160.72      148.62      8.34 o 
  -6  -2   1      898.61      887.83     25.91 o 
  -5  -2   1       84.85       96.70      7.44 o 
  -4  -2   1       66.01       72.51      3.48 o 
  -3  -2   1     1303.04     1276.63     35.89 o 
  -2  -2   1       12.76       16.10      3.73 o 
  -1  -2   1      102.08      100.65      3.43 o 
   0  -2   1     1025.93     1051.65     28.17 o 
   1  -2   1     1836.68     2027.55     42.18 o 
   2  -2   1      527.56      486.37      8.03 o 
   3  -2   1     1141.90     1157.73     16.75 o 
   4  -2   1      652.86      682.40     20.95 o 
   5  -2   1       21.46       19.03      5.15 o 
   6  -2   1      454.64      468.13     30.00 o 
   7  -2   1      632.16      623.91     27.33 o 
   8  -2   1        5.83       14.14      7.86 o 
   9  -2   1      103.53      121.92     13.72 o 
  -9  -1   1      506.12      553.42     52.82 o 
  -8  -1   1        4.86       13.98      6.20 o 
  -7  -1   1      891.12      910.00     30.43 o 
  -6  -1   1     2722.16     2760.75     61.76 o 
  -5  -1   1      191.60      197.74      7.49 o 
  -4  -1   1     2372.84     2365.28     41.20 o 
  -3  -1   1     5158.43     5124.89    101.75 o 
  -2  -1   1     1793.13     1787.60     21.89 o 
  -1  -1   1     6533.36     5988.99     51.13 o 
   0  -1   1     9046.36     8211.62     51.72 o 
   1  -1   1     5568.56     5233.02     40.01 o 
   2  -1   1     1215.97     1211.51     18.06 o 
   3  -1   1     6096.97     5797.76     63.29 o 
   4  -1   1      905.80      830.37     11.28 o 
   5  -1   1     1257.90     1282.88     36.41 o 
   6  -1   1     2120.88     2146.14     68.08 o 
   7  -1   1      562.00      553.84     23.86 o 
   8  -1   1       59.39       66.12     10.30 o 
   9  -1   1      755.80      772.13     54.25 o 
  -9   0   1      351.27      346.47     44.21 o 
  -8   0   1       52.63       50.33      9.08 o 
  -7   0   1       65.01       73.26     18.66 o 
  -6   0   1     1496.92     1475.51     47.68 o 
  -5   0   1      353.94      345.02     22.73 o 
  -4   0   1     3076.32     3311.35     73.48 o 
  -3   0   1     3971.15     3910.01     59.78 o 
  -2   0   1     1055.22     1092.01     21.90 o 
  -1   0   1     2288.12     2298.68    101.48 o 
   1   0   1     2238.44     2028.78     26.98 o 
   2   0   1     4700.71     4551.96     26.61 o 
   3   0   1     6736.72     5898.74    297.98 o 
   4   0   1     3143.16     3382.72     94.95 o 
   5   0   1      540.26      550.41     21.82 o 
   6   0   1     1898.83     1862.73     57.75 o 
   7   0   1      539.31      612.82     62.43 o 
   8   0   1       16.20       23.79     13.78 o 
   9   0   1      474.86      453.93     24.56 o 
  -9   1   1        7.23        5.68      7.79 o 
  -8   1   1       48.13       53.09     10.14 o 
  -7   1   1       30.35       40.92      7.30 o 
  -6   1   1        4.27        8.82      3.97 o 
  -5   1   1      106.56      100.02      9.70 o 
  -4   1   1        5.44       13.59      4.83 o 
  -3   1   1       34.73       44.06      2.75 o 
  -2   1   1       10.96       24.84      6.12 o 
  -1   1   1     3396.12     3432.22     49.10 o 
   0   1   1       22.48       47.02      0.84 o 
   1   1   1     5262.78     4777.26     67.70 o 
   2   1   1       87.83       86.98      5.35 o 
   3   1   1      742.64      822.46     13.45 o 
   4   1   1       39.07       41.67      5.27 o 
   5   1   1       22.47       29.00      2.81 o 
   6   1   1        2.84       11.39      2.53 o 
   7   1   1        4.83        2.96      4.25 o 
   8   1   1      113.38      134.62     45.35 o 
   9   1   1       50.67       53.74      9.82 o 
  -8   2   1       71.64       84.40     14.50 o 
  -7   2   1       36.02       42.63      7.96 o 
  -6   2   1      542.49      539.92     15.30 o 
  -5   2   1      903.20      872.68     20.04 o 
  -4   2   1      382.05      405.13      9.92 o 
  -3   2   1     2690.22     2764.55     58.18 o 
  -2   2   1     4086.83     4047.47    102.76 o 
  -1   2   1       59.98       50.08      4.59 o 
   0   2   1      469.72      487.19      6.11 o 
   1   2   1     6172.58     5811.64     76.68 o 
   2   2   1       15.10       18.72      2.00 o 
   3   2   1     1718.98     1691.97     30.61 o 
   4   2   1     4870.03     4875.48     80.88 o 
   5   2   1      130.99      130.15      5.41 o 
   6   2   1      799.85      741.12     92.16 o 
   7   2   1      207.58      212.44     15.89 o 
   8   2   1       13.93        8.52     14.21 o 
   9   2   1      151.56      177.64     16.66 o 
  -8   3   1      358.68      335.54     22.84 o 
  -7   3   1       92.12       96.31     14.78 o 
  -6   3   1     1488.33     1500.80     50.63 o 
  -5   3   1     1758.81     1806.70     41.53 o 
  -4   3   1       46.88       51.89      6.78 o 
  -3   3   1     4384.14     4268.97     84.97 o 
  -2   3   1     3489.29     3353.34    107.07 o 
  -1   3   1     1249.04     1372.27     27.60 o 
   0   3   1     5023.10     4853.59     83.09 o 
   1   3   1     5855.88     5726.61     83.63 o 
   2   3   1        2.45        7.54      4.74 o 
   3   3   1     3373.07     3354.08     79.80 o 
   4   3   1     2948.17     3032.07     70.83 o 
   5   3   1      114.36      104.38      7.28 o 
   6   3   1     1374.31     1432.54     46.30 o 
   7   3   1     1404.02     1391.88     35.53 o 
   8   3   1       92.23       93.79     10.51 o 
   9   3   1      314.19      363.69     43.63 o 
  -8   4   1       55.22       52.89     10.41 o 
  -7   4   1      168.06      172.88     22.39 o 
  -6   4   1      462.36      516.92     45.78 o 
  -5   4   1      267.30      279.55     11.20 o 
  -4   4   1       82.92       82.35     11.97 o 
  -3   4   1      633.41      614.37     15.18 o 
  -2   4   1     1408.62     1429.04     54.29 o 
  -1   4   1       39.11       43.74     11.63 o 
   0   4   1     1606.14     1669.33     43.94 o 
   1   4   1      704.56      700.33     18.93 o 
   2   4   1      145.82      127.99      7.86 o 
   3   4   1     1150.61     1113.88     18.51 o 
   4   4   1      620.21      625.07     23.38 o 
   5   4   1        8.23        5.98      2.51 o 
   6   4   1      908.12      966.51     32.32 o 
   7   4   1      385.46      398.74     19.64 o 
   8   4   1        2.60        5.17     10.91 o 
  -7   5   1       12.99       13.40      8.90 o 
  -6   5   1      380.78      345.76     24.26 o 
  -5   5   1      151.68      148.23      8.58 o 
  -4   5   1       17.61       21.85      4.29 o 
  -3   5   1      331.82      330.71      9.95 o 
  -2   5   1      227.73      241.74      8.20 o 
  -1   5   1      224.56      250.98      7.49 o 
   0   5   1       41.66       53.39      3.30 o 
   1   5   1      615.87      654.28     15.06 o 
   2   5   1      161.66      165.83     13.58 o 
   3   5   1      100.25       93.99      4.22 o 
   4   5   1       11.43       18.80      7.61 o 
   5   5   1       14.78       15.52      3.58 o 
   6   5   1        3.03       -4.22      5.15 o 
   7   5   1       56.73       44.46      8.18 o 
   8   5   1       40.31       73.48     17.51 o 
  -7   6   1       35.19       43.63     13.20 o 
  -6   6   1      283.37      276.04     19.69 o 
  -5   6   1      640.24      624.64     20.60 o 
  -4   6   1      129.33      119.38      7.25 o 
  -3   6   1      120.40      146.06      7.64 o 
  -2   6   1     1194.02     1170.31     29.41 o 
  -1   6   1      287.81      292.85      9.96 o 
   0   6   1     1723.82     1749.14     36.35 o 
   1   6   1     1892.41     1908.17     39.51 o 
   2   6   1      249.44      226.41      6.99 o 
   3   6   1      872.90      856.03     21.46 o 
   4   6   1      726.08      740.86     28.74 o 
   5   6   1      486.59      467.21     20.35 o 
   6   6   1       35.20       36.54     11.63 o 
   7   6   1      300.11      273.96     18.87 o 
  -6   7   1      133.29      144.67     19.81 o 
  -5   7   1      357.93      347.68     30.14 o 
  -4   7   1        8.45       14.84      4.30 o 
  -3   7   1      450.70      469.14     16.10 o 
  -2   7   1     1089.31     1154.82     54.00 o 
  -1   7   1      374.12      361.13     11.76 o 
   0   7   1      290.05      265.04      9.24 o 
   1   7   1      882.54      910.81     25.85 o 
   2   7   1      406.32      382.16     17.28 o 
   3   7   1       69.73       70.28     14.35 o 
   4   7   1      342.03      332.64     25.26 o 
   5   7   1      469.11      495.52     25.21 o 
   6   7   1       85.37       84.57     11.14 o 
   7   7   1      292.79      293.82     22.63 o 
  -5   8   1       41.92       62.00     16.94 o 
  -4   8   1       11.39       11.50      7.39 o 
  -3   8   1       43.39       47.57      8.57 o 
  -2   8   1       50.43       49.31      5.35 o 
  -1   8   1        2.41        1.49      2.92 o 
   0   8   1      112.29      106.87      6.93 o 
   1   8   1       51.98       44.38     28.27 o 
   2   8   1       44.95       44.28      6.68 o 
   3   8   1      293.79      282.31     25.83 o 
   4   8   1      114.09      108.02     11.62 o 
   5   8   1        0.12       -4.54     13.63 o 
   6   8   1       30.11       28.86     22.39 o 
  -3   9   1        1.19       -5.19      5.99 o 
  -2   9   1      308.79      292.63     17.49 o 
  -1   9   1      168.67      175.00     13.21 o 
   0   9   1        4.87       -2.87      5.17 o 
   1   9   1      120.87      115.33     24.40 o 
   2   9   1       27.83       42.25      8.81 o 
   3   9   1       11.33       39.76      7.79 o 
   4   9   1       96.91       84.93     11.67 o 
   0  10   1       14.51        8.32     10.33 o 
   1  10   1      193.58      216.43     31.29 o 
  -3  -9   2       54.42       44.89     10.25 o 
  -2  -9   2      202.85      199.67     19.41 o 
  -1  -9   2      476.11      498.50     40.62 o 
   0  -9   2       83.08       93.95     12.07 o 
   1  -9   2      108.79      123.44     12.85 o 
   2  -9   2      378.39      351.81     21.54 o 
   3  -9   2       77.65       83.24     13.78 o 
  -5  -8   2      101.87      102.19     14.93 o 
  -4  -8   2      343.89      343.42     25.85 o 
  -3  -8   2      326.45      310.45     19.00 o 
  -2  -8   2      198.51      207.29     30.28 o 
  -1  -8   2      701.83      721.22     33.17 o 
   0  -8   2       88.78       84.94      9.19 o 
   1  -8   2      650.61      647.64     27.99 o 
   2  -8   2      532.66      552.06     37.17 o 
   3  -8   2      242.49      216.41     12.28 o 
   4  -8   2      124.49      119.40     11.58 o 
   5  -8   2      294.08      281.46     18.67 o 
  -6  -7   2       27.83       44.46     13.92 o 
  -5  -7   2        5.23        6.45      6.08 o 
  -4  -7   2        4.80       12.48      6.95 o 
  -3  -7   2       47.07       49.88      9.62 o 
  -2  -7   2      198.24      176.36     12.36 o 
  -1  -7   2       21.62       38.23      6.95 o 
   0  -7   2        7.58       10.40      5.09 o 
   1  -7   2        5.68        2.74      3.89 o 
   2  -7   2      174.93      157.13      8.26 o 
   3  -7   2       39.83       62.77      8.82 o 
   4  -7   2       27.73       35.90      6.69 o 
   5  -7   2       13.66       10.79      6.55 o 
   6  -7   2       25.03       41.03      9.45 o 
  -7  -6   2      157.34      147.24     15.21 o 
  -6  -6   2      173.03      193.11     17.04 o 
  -5  -6   2       70.60       87.38     10.05 o 
  -4  -6   2      510.48      522.61     25.36 o 
  -3  -6   2      323.78      338.64     23.54 o 
  -2  -6   2       49.81       59.52      7.07 o 
  -1  -6   2     1372.75     1386.37     50.81 o 
   0  -6   2      854.80      824.26     17.12 o 
   1  -6   2       21.28       26.55      6.66 o 
   2  -6   2      689.10      696.20     19.30 o 
   3  -6   2      803.27      805.85     36.85 o 
   4  -6   2       56.12       35.46      5.04 o 
   5  -6   2      104.33      109.77     11.31 o 
   6  -6   2      117.05      132.20     12.17 o 
   7  -6   2        6.99        6.53      8.22 o 
  -7  -5   2      794.24      806.66     54.54 o 
  -6  -5   2      599.19      579.10     27.32 o 
  -5  -5   2        3.22       10.61      6.28 o 
  -4  -5   2     1937.48     1850.72     65.30 o 
  -3  -5   2     1329.30     1370.33     43.64 o 
  -2  -5   2        2.65        2.03      3.55 o 
  -1  -5   2     2028.37     2071.17     84.39 o 
   0  -5   2     3221.04     3142.76     52.47 o 
   1  -5   2        0.06        3.56      5.98 o 
   2  -5   2     1667.49     1662.49     35.66 o 
   3  -5   2     1249.81     1185.57     90.04 o 
   4  -5   2       41.74       44.14      7.83 o 
   5  -5   2     1432.34     1500.03     54.06 o 
   6  -5   2     1185.05     1199.39     48.92 o 
   7  -5   2       43.38       47.35     10.95 o 
  -8  -4   2        5.28       -2.01     10.05 o 
  -7  -4   2      361.25      385.23     21.85 o 
  -6  -4   2      597.93      615.80     42.91 o 
  -5  -4   2       14.05       33.14      7.18 o 
  -4  -4   2     1257.26     1199.14     54.97 o 
  -3  -4   2     1023.02     1103.08     62.29 o 
  -2  -4   2      324.53      347.01     12.92 o 
  -1  -4   2     1990.18     1965.99     45.15 o 
   0  -4   2     1816.88     1772.96     25.51 o 
   1  -4   2        0.99        3.71      1.96 o 
   2  -4   2     3341.57     3498.64     63.35 o 
   3  -4   2     1606.08     1638.47     32.07 o 
   4  -4   2       42.49       49.62      3.66 o 
   5  -4   2      501.69      543.54     32.87 o 
   6  -4   2      420.69      452.66     22.56 o 
   7  -4   2       80.84       85.49     18.23 o 
   8  -4   2      183.25      184.19     22.39 o 
  -8  -3   2       17.69       19.52     12.63 o 
  -7  -3   2       19.38       36.81      7.64 o 
  -6  -3   2       89.89      105.19     12.34 o 
  -5  -3   2      929.46      887.82     20.33 o 
  -4  -3   2      298.84      296.03     13.99 o 
  -3  -3   2      431.80      431.48     19.02 o 
  -2  -3   2       11.20       21.00      3.34 o 
  -1  -3   2     1392.12     1567.56     71.76 o 
   0  -3   2      367.95      338.63     11.14 o 
   1  -3   2       18.02       23.18      2.89 o 
   2  -3   2        6.36       31.47     10.91 o 
   3  -3   2      431.57      424.52      8.92 o 
   4  -3   2       82.94       87.48      3.06 o 
   5  -3   2        1.39       19.52      8.32 o 
   6  -3   2      537.50      537.30     22.98 o 
   7  -3   2        2.37       -6.82      6.82 o 
   8  -3   2       51.20       62.65     10.60 o 
  -8  -2   2       84.56       82.67     23.25 o 
  -7  -2   2      545.65      541.91     18.47 o 
  -6  -2   2     1033.58      981.78     79.94 o 
  -5  -2   2      567.91      569.81     13.97 o 
  -4  -2   2     1917.65     1921.34     34.64 o 
  -3  -2   2     4130.57     3977.58     59.16 o 
  -2  -2   2      719.31      734.00      8.53 o 
  -1  -2   2     4738.10     4809.53    254.61 o 
   0  -2   2     5828.42     5500.54     59.04 o 
   1  -2   2     4244.16     4228.73     93.71 o 
   2  -2   2     2118.37     2049.70     32.30 o 
   3  -2   2     9335.15     8861.44    119.32 o 
   4  -2   2      990.52      964.37     26.10 o 
   5  -2   2     1047.13     1018.95     31.54 o 
   6  -2   2     1935.39     2150.66    231.65 o 
   7  -2   2       92.09      105.53     16.94 o 
   8  -2   2      201.79      195.71     26.55 o 
   9  -2   2      346.03      326.01     23.36 o 
  -8  -1   2       85.49       89.43     10.54 o 
  -7  -1   2      304.86      318.29     13.25 o 
  -6  -1   2     1413.72     1452.25     36.38 o 
  -5  -1   2       89.11       95.27      5.37 o 
  -4  -1   2     2787.06     2724.80     84.40 o 
  -3  -1   2     7745.05     7469.85    161.22 o 
  -2  -1   2     1897.51     1861.28     23.71 o 
  -1  -1   2     3259.23     3169.82     50.74 o 
   0  -1   2     6657.35     6522.20     53.74 o 
   1  -1   2      656.78      583.49     21.53 o 
   2  -1   2     1346.53     1303.77     34.37 o 
   3  -1   2     4930.86     4561.94     90.74 o 
   4  -1   2     1570.01     1629.76     73.91 o 
   5  -1   2      612.94      585.34     19.79 o 
   6  -1   2     1117.72     1135.95     38.41 o 
   7  -1   2      662.58      655.62     27.51 o 
   8  -1   2       48.68       59.40      9.02 o 
   9  -1   2      572.82      552.66     31.58 o 
  -8   0   2        0.25       -0.72      6.60 o 
  -7   0   2      164.59      170.28      9.80 o 
  -6   0   2      621.03      630.42     38.45 o 
  -5   0   2      475.28      479.53     13.54 o 
  -4   0   2       15.84       17.25      2.61 o 
  -3   0   2      465.03      497.83      9.87 o 
  -2   0   2        4.82        3.60      1.52 o 
  -1   0   2      110.74      124.84      3.73 o 
   0   0   2     1878.87     1998.04     47.65 o 
   1   0   2        2.29       12.80      4.44 o 
   2   0   2     1459.89     1526.26     16.02 o 
   3   0   2     1453.92     1367.94     26.61 o 
   4   0   2      594.19      576.58     22.25 o 
   5   0   2      532.15      556.95     42.77 o 
   6   0   2      837.59      800.23     26.97 o 
   7   0   2       66.92       71.72      8.42 o 
   8   0   2       28.65       32.17     10.19 o 
   9   0   2       71.42       95.70     31.14 o 
  -8   1   2      164.56      153.58     15.72 o 
  -7   1   2       81.35       78.54     11.34 o 
  -6   1   2     1276.16     1242.48     73.51 o 
  -5   1   2      405.17      391.16     12.05 o 
  -4   1   2        3.14        7.70      3.44 o 
  -3   1   2     1160.81     1154.01     23.70 o 
  -2   1   2     2807.72     2835.45     41.18 o 
  -1   1   2     3986.74     4096.26     47.73 o 
   0   1   2     2992.56     3110.98     36.58 o 
   1   1   2       47.51       61.99      5.18 o 
   2   1   2       68.20       83.22      6.76 o 
   3   1   2     3841.11     3857.24     49.18 o 
   4   1   2     1120.95     1085.81     15.71 o 
   5   1   2        6.59        8.92      1.56 o 
   6   1   2      472.69      491.27     59.42 o 
   7   1   2      636.73      710.50     86.83 o 
   8   1   2        6.68        9.67      5.76 o 
   9   1   2       70.27       89.71     17.80 o 
  -8   2   2      446.29      449.42     28.61 o 
  -7   2   2       48.81       56.54      9.19 o 
  -6   2   2     1062.16     1040.62     26.89 o 
  -5   2   2     1374.28     1331.32     31.16 o 
  -4   2   2       39.12       54.35      3.88 o 
  -3   2   2     4226.91     4037.41     68.14 o 
  -2   2   2     2970.76     3073.26     79.67 o 
  -1   2   2       60.78       67.81      2.93 o 
   0   2   2    38471.19    30379.86    550.23 o 
   1   2   2    11014.65     9987.22    120.54 o 
   2   2   2       24.65       34.26      1.90 o 
   3   2   2     6428.74     6127.55    121.46 o 
   4   2   2     2750.31     2546.42     45.68 o 
   5   2   2      153.76      162.65      5.82 o 
   6   2   2     1711.23     1732.14     39.93 o 
   7   2   2     1543.37     1530.98     65.73 o 
   8   2   2        0.57       10.20      5.39 o 
   9   2   2      365.27      399.66     25.94 o 
  -8   3   2      150.76      173.59     17.44 o 
  -7   3   2      217.97      214.47     14.21 o 
  -6   3   2      753.10      757.73     22.73 o 
  -5   3   2      376.98      371.77     15.03 o 
  -4   3   2      126.05      129.55      7.13 o 
  -3   3   2     3276.27     3183.54     74.57 o 
  -2   3   2     2529.71     2632.90     43.59 o 
  -1   3   2       17.87       22.10      1.90 o 
   0   3   2     2198.88     2194.19     26.06 o 
   1   3   2     1147.32     1040.41     37.78 o 
   2   3   2        3.43        8.42      1.92 o 
   3   3   2     1184.47     1181.07     20.11 o 
   4   3   2      745.70      687.37     13.76 o 
   5   3   2        2.02        3.84      4.51 o 
   6   3   2     1374.18     1338.32     30.50 o 
   7   3   2      940.30      956.60     47.94 o 
   8   3   2        0.03        0.84      4.88 o 
   9   3   2      266.21      295.08     36.17 o 
  -8   4   2        1.07       -1.15     10.05 o 
  -7   4   2        3.45        7.38      6.75 o 
  -6   4   2        0.64       14.73     11.34 o 
  -5   4   2       14.22       21.25      7.44 o 
  -4   4   2        3.09       18.03      8.60 o 
  -3   4   2        1.37        3.53      3.55 o 
  -2   4   2       64.32       78.15      6.11 o 
  -1   4   2      218.05      217.17      5.29 o 
   0   4   2      104.08      115.71      3.44 o 
   1   4   2       42.42       52.49      7.89 o 
   2   4   2      709.90      758.30     14.16 o 
   3   4   2      263.48      265.96     18.66 o 
   4   4   2       62.83       71.20      5.82 o 
   5   4   2       17.17       26.05      6.14 o 
   6   4   2        4.52        9.16      2.93 o 
   7   4   2       67.57       61.94      6.17 o 
   8   4   2       15.45       18.37     12.63 o 
   9   4   2       19.45       33.87     17.80 o 
  -7   5   2       12.51       70.33     17.51 o 
  -6   5   2      153.16      149.74     31.86 o 
  -5   5   2      577.64      575.70     17.66 o 
  -4   5   2      214.27      234.88      9.38 o 
  -3   5   2      574.63      548.22     20.84 o 
  -2   5   2     1876.79     1968.39     39.58 o 
  -1   5   2      252.16      255.37     18.45 o 
   0   5   2      447.64      447.69     13.79 o 
   1   5   2     1943.07     1851.10     75.64 o 
   2   5   2      288.69      297.36      7.24 o 
   3   5   2      692.71      640.52     15.60 o 
   4   5   2     1703.38     1785.97     51.37 o 
   5   5   2      227.44      234.37      7.85 o 
   6   5   2       19.65       23.82      6.22 o 
   7   5   2      393.25      402.88     21.03 o 
   8   5   2       96.40      103.91     20.09 o 
  -6   6   2      235.07      212.41     23.54 o 
  -5   6   2      900.99      849.56     25.98 o 
  -4   6   2      199.07      185.02      8.77 o 
  -3   6   2      737.88      689.83     35.74 o 
  -2   6   2     1753.53     1697.24     54.39 o 
  -1   6   2      375.47      369.68     15.24 o 
   0   6   2      344.63      316.50     13.56 o 
   1   6   2     2516.37     2526.04     79.30 o 
   2   6   2      536.20      526.76     13.49 o 
   3   6   2      369.94      343.22     10.16 o 
   4   6   2     2993.40     2985.24     62.96 o 
   5   6   2      155.39      159.27      7.43 o 
   6   6   2      190.39      190.90     12.69 o 
   7   6   2      705.04      741.58     36.05 o 
   8   6   2       78.34       59.99     16.94 o 
  -6   7   2       95.88      101.61     17.22 o 
  -5   7   2       73.18       74.34     14.64 o 
  -4   7   2        3.35        7.28      3.60 o 
  -3   7   2      318.79      315.23     18.15 o 
  -2   7   2       76.38       83.04      8.20 o 
  -1   7   2       22.07       26.17      6.17 o 
   0   7   2      226.63      247.55     13.64 o 
   1   7   2      870.80      916.87     23.47 o 
   2   7   2       45.81       50.26      7.25 o 
   3   7   2      258.21      238.95     19.93 o 
   4   7   2      339.38      362.30     19.77 o 
   5   7   2       11.29       18.45      7.46 o 
   6   7   2       76.31       86.91     11.63 o 
   7   7   2       62.86       59.72     11.11 o 
  -5   8   2        5.28       28.99     14.93 o 
  -4   8   2       24.71       30.76      8.79 o 
  -3   8   2        7.76        7.79      6.00 o 
  -2   8   2       75.18       88.19     11.48 o 
  -1   8   2      140.81      144.69      9.41 o 
   0   8   2       10.73       18.12      5.01 o 
   1   8   2      115.96      119.71      7.03 o 
   2   8   2      196.89      187.00     11.93 o 
   3   8   2       81.90       83.55      8.69 o 
   4   8   2      190.38      184.06     14.63 o 
   5   8   2      156.96      154.76     14.33 o 
   6   8   2       21.61       38.65     10.76 o 
  -3   9   2       27.13       28.80      8.81 o 
  -2   9   2      234.70      259.69     20.83 o 
  -1   9   2      180.17      173.16     14.69 o 
   0   9   2        2.20       10.91      9.47 o 
   1   9   2      265.50      258.11     22.82 o 
   2   9   2      169.42      152.69     11.93 o 
   3   9   2        5.44       11.82      6.37 o 
   4   9   2      132.91      118.86     13.38 o 
   5   9   2      104.72       86.56     18.23 o 
   0  10   2        1.51       -8.32     10.05 o 
   1  10   2      252.58      239.68     33.01 o 
   2  10   2      188.32      130.61     25.26 o 
  -2  -9   3       92.88      102.42     13.36 o 
  -1  -9   3      278.56      288.59     24.68 o 
   0  -9   3       49.64       49.92     11.23 o 
   1  -9   3      161.02      177.33     15.66 o 
   2  -9   3      569.05      528.44     29.43 o 
  -4  -8   3       39.94       70.01     24.40 o 
  -3  -8   3        1.72        1.90      5.44 o 
  -2  -8   3       37.88       68.57     10.38 o 
  -1  -8   3      407.47      405.36     24.26 o 
   0  -8   3       40.81       45.32      9.33 o 
   1  -8   3        9.67       16.69      6.05 o 
   2  -8   3      234.19      228.71     14.37 o 
   3  -8   3       12.82       10.91      8.90 o 
   4  -8   3       28.55       34.45     11.48 o 
  -5  -7   3        7.89       11.45      7.61 o 
  -4  -7   3      224.45      213.00     17.00 o 
  -3  -7   3      134.59      141.14     12.38 o 
  -2  -7   3      103.79      126.03     22.39 o 
  -1  -7   3      184.62      209.51     19.81 o 
   0  -7   3       38.93       50.40      7.38 o 
   1  -7   3        1.03       19.86     12.49 o 
   2  -7   3       62.10       62.40      7.27 o 
   3  -7   3      256.79      255.34     12.89 o 
   4  -7   3        0.84       -0.97      5.31 o 
   5  -7   3       41.16       48.83      8.99 o 
   6  -7   3       79.41       89.27     12.41 o 
  -6  -6   3      340.39      336.62     23.52 o 
  -5  -6   3        6.26       13.55      8.90 o 
  -4  -6   3      706.23      753.81     32.26 o 
  -3  -6   3      376.16      380.01     19.81 o 
  -2  -6   3        2.01        7.27      6.05 o 
  -1  -6   3     1830.02     1863.87     58.48 o 
   0  -6   3     1842.67     1865.72     58.20 o 
   1  -6   3      331.10      337.69     11.40 o 
   2  -6   3     1659.12     1684.39     50.41 o 
   3  -6   3     2283.08     2337.73     71.93 o 
   4  -6   3        9.43        2.01      4.13 o 
   5  -6   3     1437.40     1506.63     57.95 o 
   6  -6   3      713.77      703.44     35.57 o 
   7  -6   3        8.40       12.97      8.14 o 
  -7  -5   3      187.70      191.54     17.00 o 
  -6  -5   3      357.69      403.07     24.61 o 
  -5  -5   3       68.68       68.60      9.28 o 
  -4  -5   3     1719.09     1640.58     56.01 o 
  -3  -5   3     1374.63     1034.39    239.11 o 
  -2  -5   3       29.10       28.10     10.33 o 
  -1  -5   3     1339.93     1350.10     41.31 o 
   0  -5   3     1344.87     1272.43     37.15 o 
   1  -5   3        6.82       12.54      3.97 o 
   2  -5   3     2113.19     2119.92     43.92 o 
   3  -5   3      928.73      829.74     93.26 o 
   4  -5   3       11.47       23.01      4.88 o 
   5  -5   3      729.32      731.30     29.53 o 
   6  -5   3      498.37      480.38     24.52 o 
   7  -5   3        0.17        1.15      5.47 o 
  -7  -4   3        0.53        1.71     12.34 o 
  -6  -4   3        4.27       -3.25      9.90 o 
  -5  -4   3       28.44       45.82     10.91 o 
  -4  -4   3        2.66        2.20      4.48 o 
  -3  -4   3       31.78       43.92      5.96 o 
  -2  -4   3       52.04       44.22      5.17 o 
  -1  -4   3       20.57       21.86      5.60 o 
   0  -4   3       47.17       60.35      4.65 o 
   1  -4   3       10.02       15.19      2.28 o 
   2  -4   3      366.95      405.65     10.05 o 
   3  -4   3      290.17      304.65      8.38 o 
   4  -4   3       33.36       36.79      4.18 o 
   5  -4   3       31.23       35.74      7.68 o 
   6  -4   3       26.87       28.77      6.87 o 
   7  -4   3       54.17       50.42      8.81 o 
   8  -4   3       26.44       48.16      9.51 o 
  -8  -3   3        0.61       -6.60     10.62 o 
  -7  -3   3      390.99      407.88     30.86 o 
  -6  -3   3      864.76      831.95     73.20 o 
  -5  -3   3       15.63       34.64      7.70 o 
  -4  -3   3      466.35      442.71     18.33 o 
  -3  -3   3     1662.93     1541.95     40.95 o 
  -2  -3   3       21.77       31.86      4.74 o 
  -1  -3   3      312.37      272.02      9.33 o 
   0  -3   3     2345.88     2269.53     29.25 o 
   1  -3   3        9.17        9.16      2.53 o 
   2  -3   3     2950.03     3094.29     63.82 o 
   3  -3   3     2073.42     2042.38     35.74 o 
   4  -3   3      834.50      795.54     34.34 o 
   5  -3   3      240.26      232.95     16.07 o 
   6  -3   3      997.65     1023.74     40.09 o 
   7  -3   3      254.42      244.98     22.53 o 
   8  -3   3      128.58      134.63     15.77 o 
  -8  -2   3        6.65       17.51     13.20 o 
  -7  -2   3      349.62      350.05     20.08 o 
  -6  -2   3      600.88      634.56     19.06 o 
  -5  -2   3      110.36      117.68      6.43 o 
  -4  -2   3      420.84      431.52     10.66 o 
  -3  -2   3     6132.77     5987.95     94.26 o 
  -2  -2   3     2545.50     2648.37     40.21 o 
  -1  -2   3     2718.40     2759.24     46.44 o 
   0  -2   3    12196.17    11476.14    146.30 o 
   1  -2   3     2744.66     2773.24     37.51 o 
   2  -2   3      910.98      816.86     33.44 o 
   3  -2   3     5619.56     5330.86    110.32 o 
   4  -2   3     1138.59     1078.63     30.27 o 
   5  -2   3      161.88      146.76      9.10 o 
   6  -2   3     3101.52     3127.18     97.49 o 
   7  -2   3      755.63      768.61     60.42 o 
   8  -2   3      267.11      214.81     17.11 o 
   9  -2   3      798.55      746.41     40.19 o 
  -8  -1   3        2.89        4.02      7.46 o 
  -7  -1   3      307.34      299.56     12.67 o 
  -6  -1   3      418.42      430.44     15.72 o 
  -5  -1   3      343.39      359.70     13.32 o 
  -4  -1   3      206.42      216.81     10.74 o 
  -3  -1   3      613.58      540.59     31.68 o 
  -2  -1   3      630.21      631.04     17.68 o 
  -1  -1   3     2130.31     2361.91     29.04 o 
   0  -1   3     2814.39     2944.76     34.58 o 
   1  -1   3      121.56      106.20      5.00 o 
   2  -1   3      119.44      153.81      3.40 o 
   3  -1   3     3386.74     3328.52     66.05 o 
   4  -1   3     1053.93     1047.49     47.08 o 
   5  -1   3      107.49      123.32      8.30 o 
   6  -1   3     2505.57     2480.56    197.20 o 
   7  -1   3      224.93      206.68     13.51 o 
   8  -1   3       50.45       39.78      9.93 o 
   9  -1   3      327.00      324.69     25.01 o 
  -8   0   3       44.10       48.00      8.26 o 
  -7   0   3       16.56       23.20      5.39 o 
  -6   0   3      449.32      432.52     26.78 o 
  -5   0   3       41.23       32.58      5.65 o 
  -4   0   3       10.32       23.03      3.53 o 
  -3   0   3      158.38      160.17      6.77 o 
  -2   0   3        8.54       13.51      1.71 o 
  -1   0   3        1.84       -1.15      1.48 o 
   0   0   3        2.58        6.93      1.03 o 
   1   0   3      722.10      736.50     31.14 o 
   2   0   3       54.91       67.01      2.95 o 
   3   0   3      530.06      543.65     14.14 o 
   4   0   3      888.76      920.62     24.72 o 
   5   0   3      121.14      124.10      8.12 o 
   6   0   3       43.52       35.78      6.05 o 
   7   0   3      679.28      656.55     53.53 o 
   8   0   3       92.08      114.76     11.41 o 
   9   0   3       28.82       35.06      9.23 o 
  -8   1   3       90.58       84.51     10.89 o 
  -7   1   3      108.07      113.56     13.98 o 
  -6   1   3     1786.32     1847.78     83.47 o 
  -5   1   3     1084.66     1131.37     28.39 o 
  -4   1   3      535.55      573.87     27.59 o 
  -3   1   3     3792.03     3805.94     90.39 o 
  -2   1   3     3771.58     3871.45     60.72 o 
  -1   1   3     1347.93     1513.08     22.54 o 
   0   1   3     9875.18     9176.85     71.11 o 
   1   1   3     9212.40     8766.29    102.47 o 
   2   1   3        1.14        3.24      1.65 o 
   3   1   3     3087.42     2944.31     80.06 o 
   4   1   3     2221.21     2098.45     28.96 o 
   5   1   3      121.34      130.35      3.45 o 
   6   1   3     1368.44     1334.12     47.22 o 
   7   1   3      729.18      742.20     29.03 o 
   8   1   3       43.81       40.89      7.45 o 
   9   1   3      433.97      399.03     24.42 o 
  -8   2   3      152.93      151.36     14.35 o 
  -7   2   3        1.59        1.96     10.91 o 
  -6   2   3      880.08      857.15     25.89 o 
  -5   2   3      959.98      935.02     24.10 o 
  -4   2   3      326.78      341.49     11.19 o 
  -3   2   3     2340.50     2244.22     53.64 o 
  -2   2   3     1784.29     1730.19     27.57 o 
  -1   2   3       62.96       70.26      5.33 o 
   0   2   3      539.47      484.64     25.98 o 
   1   2   3     4125.97     4208.17     67.61 o 
   2   2   3      198.72      211.85      6.09 o 
   3   2   3     4345.86     4209.17     86.81 o 
   4   2   3     4342.68     4398.64     74.21 o 
   5   2   3        9.20       13.92      4.09 o 
   6   2   3     1746.17     1761.38     50.52 o 
   7   2   3     1485.51     1763.93    145.39 o 
   8   2   3       43.61       42.01      8.38 o 
   9   2   3      308.88      309.32     22.23 o 
  -8   3   3        0.88       -1.72      7.75 o 
  -7   3   3       22.63       32.21      6.80 o 
  -6   3   3       76.21       77.47      6.90 o 
  -5   3   3       40.14       30.73      4.91 o 
  -4   3   3       15.33        9.30      6.74 o 
  -3   3   3       87.86       86.70      5.82 o 
  -2   3   3        1.71        2.76      2.53 o 
  -1   3   3      527.63      574.78      8.69 o 
   0   3   3      453.02      430.95     13.44 o 
   1   3   3     1283.52     1355.78     23.53 o 
   2   3   3      129.87      148.94      4.97 o 
   3   3   3     1388.10     1514.34     26.68 o 
   4   3   3      181.31      206.19      6.23 o 
   5   3   3        3.00        0.06      3.26 o 
   6   3   3        5.01        8.72      3.61 o 
   7   3   3       84.76       82.95      8.62 o 
   8   3   3       43.66       55.61     10.19 o 
   9   3   3       73.29       65.32     11.93 o 
  -7   4   3        3.07        9.19      6.19 o 
  -6   4   3       38.06       46.53      7.99 o 
  -5   4   3      391.69      404.34     23.84 o 
  -4   4   3       17.71       17.57      6.17 o 
  -3   4   3      362.16      347.68     10.03 o 
  -2   4   3     1443.63     1451.35     25.65 o 
  -1   4   3       64.23       53.09      2.57 o 
   0   4   3        9.72       17.44      1.32 o 
   1   4   3     1961.14     1986.42     30.29 o 
   2   4   3      305.98      334.09     10.14 o 
   3   4   3      149.87      140.45      5.53 o 
   4   4   3     1880.22     1984.82     41.27 o 
   5   4   3      680.59      694.44     17.51 o 
   6   4   3       21.65       25.89      4.04 o 
   7   4   3      108.92      141.06      8.36 o 
   8   4   3      127.10      118.69     11.20 o 
   9   4   3        0.20      -12.06     15.79 o 
  -7   5   3       22.85       42.77     15.79 o 
  -6   5   3      425.09      460.42     34.16 o 
  -5   5   3     1005.38     1038.34     40.32 o 
  -4   5   3       88.32      101.14     10.64 o 
  -3   5   3     1004.21      939.09     21.76 o 
  -2   5   3     2296.97     2404.20     68.18 o 
  -1   5   3       14.40       22.16      3.71 o 
   0   5   3     1263.22     1192.27     20.23 o 
   1   5   3     2442.63     2361.58     62.58 o 
   2   5   3      588.56      534.31     46.36 o 
   3   5   3      629.89      631.99     19.33 o 
   4   5   3     1766.51     1703.72     35.93 o 
   5   5   3      445.39      438.86     13.10 o 
   6   5   3      185.22      193.20     20.90 o 
   7   5   3      788.66      764.28     24.06 o 
   8   5   3      231.04      295.08     35.02 o 
  -6   6   3      130.12      113.10     18.08 o 
  -5   6   3      229.88      239.56     19.81 o 
  -4   6   3        0.73       -0.88      5.42 o 
  -3   6   3      136.19      123.01      7.13 o 
  -2   6   3      771.81      754.49     20.53 o 
  -1   6   3      136.47      120.42      5.99 o 
   0   6   3      481.54      508.15     12.88 o 
   1   6   3      758.19      752.35     28.15 o 
   2   6   3      234.47      191.68     25.79 o 
   3   6   3      281.92      256.80     20.25 o 
   4   6   3      616.30      592.74     15.04 o 
   5   6   3       61.03       73.39      9.70 o 
   6   6   3      386.58      395.24     21.10 o 
   7   6   3      382.30      381.28     21.45 o 
   8   6   3       46.83       76.07     23.54 o 
  -5   7   3       16.86       18.37     10.33 o 
  -4   7   3       12.75       14.89      6.33 o 
  -3   7   3        1.41        1.83      4.90 o 
  -2   7   3       44.17       37.52      6.66 o 
  -1   7   3      242.67      226.84     13.79 o 
   0   7   3       17.61       29.30      7.77 o 
   1   7   3       61.15       69.38      4.49 o 
   2   7   3      155.85      154.52     10.06 o 
   3   7   3        2.19        6.16      3.62 o 
   4   7   3        8.22        7.52      3.28 o 
   5   7   3        7.74       17.19      6.28 o 
   6   7   3        4.78        7.18      6.82 o 
   7   7   3        3.37       12.10      7.79 o 
  -4   8   3      109.57      112.25     14.66 o 
  -3   8   3       17.07       14.24      6.28 o 
  -2   8   3      124.97      115.29     11.11 o 
  -1   8   3      272.95      295.78     18.33 o 
   0   8   3       67.85       67.21      9.58 o 
   1   8   3      265.52      289.70     14.92 o 
   2   8   3      187.68      209.70     18.98 o 
   3   8   3       26.53       37.30      6.82 o 
   4   8   3       66.83       65.31      8.07 o 
   5   8   3      374.16      362.90     23.65 o 
   6   8   3       19.82       21.85      8.13 o 
  -3   9   3       54.33       48.06     10.05 o 
  -2   9   3      329.95      307.09     22.02 o 
  -1   9   3      188.79      184.34     14.21 o 
   0   9   3       18.12       19.83      7.27 o 
   1   9   3      327.37      373.73     33.58 o 
   2   9   3      285.69      261.50     26.12 o 
   3   9   3        1.43        1.15      5.74 o 
   4   9   3       83.82      119.12     21.53 o 
   5   9   3      243.12      239.11     30.43 o 
   0  10   3       16.50       21.82     13.49 o 
   1  10   3       35.06       39.33     14.07 o 
   2  10   3        0.26       -2.87      6.60 o 
  -3  -8   4        4.25       21.36     27.84 o 
  -2  -8   4        1.52       -3.25      8.61 o 
  -1  -8   4       46.97       45.71      9.19 o 
   0  -8   4       18.27       12.38     11.77 o 
   1  -8   4        4.47        8.10      6.26 o 
   2  -8   4        3.55        5.02      5.47 o 
   3  -8   4        2.86      -11.48     11.48 o 
   4  -8   4        5.42       24.69     11.19 o 
  -5  -7   4       84.96       72.99     12.95 o 
  -4  -7   4      531.49      538.01     39.18 o 
  -3  -7   4      498.43      482.70     25.74 o 
  -2  -7   4       89.72      100.79     21.67 o 
  -1  -7   4     1137.83     1138.16     81.52 o 
   0  -7   4      692.10      720.72     31.32 o 
   1  -7   4       21.48       28.32      7.36 o 
   2  -7   4      644.35      659.31     29.12 o 
   3  -7   4      547.80      551.75     20.22 o 
   4  -7   4       12.44       17.61     11.91 o 
   5  -7   4      342.00      322.94     27.27 o 
  -6  -6   4      148.17      170.06     24.40 o 
  -5  -6   4       10.44        6.38      7.03 o 
  -4  -6   4      648.61      624.16     31.54 o 
  -3  -6   4     1349.47     1483.78    193.47 o 
  -2  -6   4        0.79        4.63      5.44 o 
  -1  -6   4     1044.66     1042.82     36.60 o 
   0  -6   4      954.86      997.92     34.41 o 
   1  -6   4      515.76      503.68     21.58 o 
   2  -6   4      864.91      862.34     41.06 o 
   3  -6   4     1408.51     1398.48     34.94 o 
   4  -6   4        2.35        6.27      7.32 o 
   5  -6   4      631.72      638.00     29.57 o 
   6  -6   4      682.33      722.01     36.00 o 
  -6  -5   4        0.77        5.28      7.91 o 
  -5  -5   4        0.78        5.06      6.46 o 
  -4  -5   4       89.12       96.95      9.89 o 
  -3  -5   4        0.61        4.44     10.05 o 
  -2  -5   4      351.89      317.97     16.48 o 
  -1  -5   4      166.57      164.43     11.19 o 
   0  -5   4      190.66      185.55     11.03 o 
   1  -5   4        8.15        9.48      2.40 o 
   2  -5   4       57.11       60.73      6.80 o 
   3  -5   4      229.41      248.17      9.45 o 
   4  -5   4      215.74      214.50     16.42 o 
   5  -5   4        8.55        8.14      5.78 o 
   6  -5   4      182.88      171.58     13.81 o 
   7  -5   4       14.61       19.72      8.90 o 
  -7  -4   4       84.00       69.20     14.64 o 
  -6  -4   4      203.49      202.72     14.83 o 
  -5  -4   4        3.59       18.07     17.65 o 
  -4  -4   4      340.71      341.98     16.99 o 
  -3  -4   4      221.80      226.39     12.25 o 
  -2  -4   4        4.13       -1.62      4.00 o 
  -1  -4   4      666.85      619.23     19.78 o 
   0  -4   4     1333.44     1252.33     44.71 o 
   1  -4   4        5.41        7.47      2.06 o 
   2  -4   4      445.76      412.26     21.39 o 
   3  -4   4     1304.99     1271.99     35.72 o 
   4  -4   4      628.69      636.07     15.71 o 
   5  -4   4        0.41        0.70      4.07 o 
   6  -4   4      158.00      161.74     13.30 o 
   7  -4   4       80.04       78.59     10.09 o 
   8  -4   4       29.19       44.49     11.91 o 
  -7  -3   4      503.01      500.39     27.56 o 
  -6  -3   4     1038.22      976.58     65.88 o 
  -5  -3   4      256.47      252.79     14.14 o 
  -4  -3   4     1430.08     1431.66     46.95 o 
  -3  -3   4     3640.56     3544.31     99.80 o 
  -2  -3   4      600.15      619.68     30.00 o 
  -1  -3   4     1418.40     1348.99     33.69 o 
   0  -3   4     7083.79     6812.20     98.81 o 
   1  -3   4     1262.77     1349.60     22.63 o 
   2  -3   4     1313.27     1370.05     25.15 o 
   3  -3   4     2281.81     2186.08     66.52 o 
   4  -3   4       89.32       88.77      3.48 o 
   5  -3   4      938.17      946.01     31.89 o 
   6  -3   4     1834.72     1787.44     62.81 o 
   7  -3   4      373.81      366.17     21.12 o 
   8  -3   4      122.58      127.47     13.56 o 
  -7  -2   4      231.00      231.52     16.83 o 
  -6  -2   4     1277.49     1297.04     49.36 o 
  -5  -2   4       86.81       89.61      5.71 o 
  -4  -2   4      487.56      488.35     28.03 o 
  -3  -2   4     2003.43     1939.79     61.65 o 
  -2  -2   4       66.78       58.43      2.49 o 
  -1  -2   4     1100.31     1102.92     24.47 o 
   0  -2   4     3057.04     3024.36     42.14 o 
   1  -2   4     1033.00     1004.55     21.47 o 
   2  -2   4     2426.82     2477.72     53.10 o 
   3  -2   4     4269.79     4324.42     70.21 o 
   4  -2   4     1026.69      954.00     40.47 o 
   5  -2   4      549.73      505.50     19.02 o 
   6  -2   4     1123.12     1031.89     37.86 o 
   7  -2   4      909.93      836.33     36.37 o 
   8  -2   4      107.77       99.10     14.50 o 
   9  -2   4      288.64      285.83     23.30 o 
  -8  -1   4       14.43       13.78     12.63 o 
  -7  -1   4        0.37       -4.43      6.20 o 
  -6  -1   4        0.73       -0.48      3.51 o 
  -5  -1   4      813.60      802.72     20.37 o 
  -4  -1   4        5.02        7.69      4.16 o 
  -3  -1   4      168.19      189.53     15.85 o 
  -2  -1   4      113.21      139.97     11.81 o 
  -1  -1   4      425.17      471.44     15.67 o 
   0  -1   4        2.91        9.11      1.67 o 
   1  -1   4       49.64       58.36      2.66 o 
   2  -1   4      147.38      204.82      6.28 o 
   3  -1   4      194.27      210.44      4.65 o 
   4  -1   4       26.94       42.07     12.34 o 
   5  -1   4       23.82       37.75      8.61 o 
   6  -1   4      410.07      382.02     17.85 o 
   7  -1   4        1.72       -4.14      5.03 o 
   8  -1   4       41.97       34.52     13.49 o 
   9  -1   4       30.95       56.74     10.48 o 
  -8   0   4      143.59      137.49     25.83 o 
  -7   0   4       92.84       91.50      7.50 o 
  -6   0   4      728.12      719.46     23.30 o 
  -5   0   4      811.09      837.59     22.34 o 
  -4   0   4      176.91      186.68      7.87 o 
  -3   0   4     1868.29     1898.17     37.02 o 
  -2   0   4     1558.24     1543.80     25.98 o 
  -1   0   4      885.81      958.19     14.52 o 
   0   0   4     2961.33     2895.68     42.63 o 
   1   0   4     4443.37     4525.01     61.73 o 
   2   0   4       13.76       15.59      2.12 o 
   3   0   4     5549.32     5418.48     77.63 o 
   4   0   4     2474.19     2259.94     32.88 o 
   5   0   4      189.12      196.24     12.92 o 
   6   0   4      946.71      961.70     35.13 o 
   7   0   4      466.15      482.18     33.73 o 
   8   0   4        1.32       -1.41     13.63 o 
   9   0   4      179.19      182.98     17.66 o 
  -8   1   4      245.29      230.50     19.20 o 
  -7   1   4        1.45        7.07      5.23 o 
  -6   1   4      992.83      991.31     29.19 o 
  -5   1   4      621.58      663.85     26.07 o 
  -4   1   4      650.90      638.69     18.23 o 
  -3   1   4     5374.99     5519.00    108.91 o 
  -2   1   4     2881.63     2984.49     51.12 o 
  -1   1   4      397.68      418.61      6.79 o 
   0   1   4     6834.61     6777.07     80.14 o 
   1   1   4     3408.05     3359.12     52.53 o 
   2   1   4      193.58      191.55     11.73 o 
   3   1   4     3045.75     3277.88     60.73 o 
   4   1   4     3910.52     3845.33     59.35 o 
   5   1   4        5.40        0.09      3.81 o 
   6   1   4      746.89      767.35     29.85 o 
   7   1   4     1020.94     1017.50     39.90 o 
   8   1   4       19.56       24.41      7.06 o 
   9   1   4      344.02      361.39     38.46 o 
  -8   2   4        8.44       14.35      9.47 o 
  -7   2   4       67.90       65.26      9.28 o 
  -6   2   4      343.39      344.16     14.81 o 
  -5   2   4      569.59      619.87     27.97 o 
  -4   2   4       21.16       26.33      3.88 o 
  -3   2   4      670.96      674.41     15.59 o 
  -2   2   4      765.40      808.57     20.44 o 
  -1   2   4       60.93       69.38      4.33 o 
   0   2   4      572.12      593.67     21.82 o 
   1   2   4     1382.92     1403.89     30.53 o 
   2   2   4      159.27      172.88      6.04 o 
   3   2   4     1469.68     1466.99     31.44 o 
   4   2   4     1055.06     1046.04     38.10 o 
   5   2   4       65.36       69.51      3.51 o 
   6   2   4     1038.60     1034.69     34.21 o 
   7   2   4      320.88      324.15     18.23 o 
   8   2   4        4.33        8.54     11.91 o 
   9   2   4      144.77      151.14     15.45 o 
  -7   3   4        1.21       -8.61      8.61 o 
  -6   3   4      169.88      165.06      9.83 o 
  -5   3   4      193.95      201.49     12.99 o 
  -4   3   4       93.92      117.26     13.57 o 
  -3   3   4      136.53      135.17      5.76 o 
  -2   3   4     1063.38     1082.86     23.11 o 
  -1   3   4     3517.18     3537.35     99.50 o 
   0   3   4      262.49      238.45      8.47 o 
   1   3   4      445.37      474.44     19.09 o 
   2   3   4      155.54      152.10      5.60 o 
   3   3   4      563.72      645.18     13.67 o 
   4   3   4      515.44      497.13     33.44 o 
   5   3   4      128.72      148.16     20.52 o 
   6   3   4       52.28       61.96      6.76 o 
   7   3   4      269.92      283.40     39.61 o 
   8   3   4       26.04       47.61     10.05 o 
   9   3   4        0.78        4.85      6.82 o 
  -7   4   4        3.70        5.74     11.19 o 
  -6   4   4      210.65      208.74     14.07 o 
  -5   4   4      764.63      787.57     32.05 o 
  -4   4   4      438.96      424.49     13.20 o 
  -3   4   4      690.73      608.16     64.50 o 
  -2   4   4     1757.52     1689.43     27.79 o 
  -1   4   4      297.60      292.66     14.78 o 
   0   4   4     5052.21     5225.83    127.50 o 
   1   4   4     4331.87     4209.08     75.27 o 
   2   4   4      427.86      432.33      9.62 o 
   3   4   4     1371.24     1357.47    115.35 o 
   4   4   4     1656.10     1700.36     36.55 o 
   5   4   4      927.73      945.51     52.70 o 
   6   4   4      238.89      234.43     19.46 o 
   7   4   4     1211.77     1151.42     45.42 o 
   8   4   4      171.05      154.62     12.07 o 
   9   4   4       73.77      115.11     23.54 o 
  -6   5   4      258.96      241.41     24.11 o 
  -5   5   4      324.44      350.45     18.91 o 
  -4   5   4        5.72       -1.30      5.23 o 
  -3   5   4      693.03      709.02     29.18 o 
  -2   5   4     1770.55     1765.07     55.71 o 
  -1   5   4       51.09       72.36     12.63 o 
   0   5   4      719.08      686.89     30.45 o 
   1   5   4     1309.55     1276.93     22.73 o 
   2   5   4      208.77      205.75      6.50 o 
   3   5   4      238.23      226.13      8.92 o 
   4   5   4      738.70      726.76     40.33 o 
   5   5   4       78.54       83.56      5.72 o 
   6   5   4      417.38      399.60     13.24 o 
   7   5   4      534.07      536.14     29.51 o 
   8   5   4       63.35       66.02     15.79 o 
  -6   6   4        2.27        7.18     10.91 o 
  -5   6   4       15.51       35.55     13.49 o 
  -4   6   4        1.05       -3.33      5.44 o 
  -3   6   4       19.12       23.98     11.77 o 
  -2   6   4      129.99      140.85     14.50 o 
  -1   6   4        8.50        8.94      5.38 o 
   0   6   4      146.07      146.53      9.38 o 
   1   6   4       63.47       59.13      3.36 o 
   2   6   4      141.64      162.37      6.79 o 
   3   6   4      205.18      150.81     24.47 o 
   4   6   4      171.01      181.42      8.44 o 
   5   6   4        0.97        1.28      4.56 o 
   6   6   4       49.10       43.34      5.41 o 
   7   6   4        1.30        4.47      5.63 o 
   8   6   4        0.47      -12.92     12.92 o 
  -5   7   4      101.56      155.58     24.97 o 
  -4   7   4      203.73      205.03     16.94 o 
  -3   7   4        0.62       -6.90      6.90 o 
  -2   7   4      412.21      393.89     21.59 o 
  -1   7   4      289.54      295.28     15.97 o 
   0   7   4        0.37        0.50      4.00 o 
   1   7   4      399.35      384.84     15.51 o 
   2   7   4      338.70      360.39     12.20 o 
   3   7   4        2.59       18.26      9.11 o 
   4   7   4      398.52      403.11     16.01 o 
   5   7   4      176.19      165.45     10.52 o 
   6   7   4       30.44       33.29      7.89 o 
   7   7   4       61.51       71.95     20.38 o 
  -4   8   4      168.97      191.15     17.61 o 
  -3   8   4       44.82       40.93      9.15 o 
  -2   8   4      308.41      320.91     19.00 o 
  -1   8   4      366.79      393.26     22.43 o 
   0   8   4       17.70       11.91      6.28 o 
   1   8   4      488.36      501.59     25.28 o 
   2   8   4      444.32      407.63     18.99 o 
   3   8   4        2.78        6.63      4.56 o 
   4   8   4      774.71      794.68     34.40 o 
   5   8   4      238.73      248.25     18.77 o 
   6   8   4        2.32       -0.13      6.17 o 
  -2   9   4       58.40       62.43     10.28 o 
  -1   9   4       21.54       35.10      8.82 o 
   0   9   4       61.36       61.80     21.82 o 
   1   9   4      313.54      272.87     16.80 o 
   2   9   4       63.20       78.94     20.09 o 
   3   9   4      117.06       93.29     19.23 o 
   4   9   4      154.35       50.23     10.05 o 
   5   9   4        5.46       -3.44      8.61 o 
   1  10   4        0.14        2.87     10.33 o 
  -2  -8   5       63.29       52.22     11.34 o 
  -1  -8   5      302.60      377.22     24.06 o 
   0  -8   5      419.65      424.18     27.96 o 
   1  -8   5        1.52       -3.91      6.34 o 
   2  -8   5      320.08      301.57     21.92 o 
   3  -8   5      244.60      260.64     26.12 o 
  -4  -7   5      456.86      435.21     47.65 o 
  -3  -7   5      594.37      567.69     88.27 o 
  -2  -7   5        0.67       -5.50      6.17 o 
  -1  -7   5      830.25      783.14     34.85 o 
   0  -7   5      487.63      471.03     26.55 o 
   1  -7   5       30.82       38.93     19.66 o 
   2  -7   5     1208.59     1184.55     57.70 o 
   3  -7   5      545.60      540.10     60.85 o 
   4  -7   5       47.91       80.09     17.51 o 
   5  -7   5      530.52      587.01     45.35 o 
  -5  -6   5        3.89      143.05     98.89 o 
  -4  -6   5       85.64      125.15     14.11 o 
  -3  -6   5       73.06       89.46     12.20 o 
  -2  -6   5       19.89       17.93      6.95 o 
  -1  -6   5      584.96      580.92     25.69 o 
   0  -6   5      551.25      572.19     25.36 o 
   1  -6   5       60.99       47.57      7.38 o 
   2  -6   5      401.08      393.67     21.10 o 
   3  -6   5      307.16      322.03     12.86 o 
   4  -6   5       26.28       37.62      7.32 o 
   5  -6   5      292.86      273.13     17.65 o 
   6  -6   5      184.68      199.21     15.45 o 
  -6  -5   5       66.06       78.58     11.52 o 
  -5  -5   5       22.33       40.00      9.44 o 
  -4  -5   5      148.52      147.13     12.95 o 
  -3  -5   5      142.02      158.82     13.38 o 
  -2  -5   5        2.68        7.98      5.72 o 
  -1  -5   5      132.91      143.82     13.78 o 
   0  -5   5       10.19       11.51      7.32 o 
   1  -5   5       77.92       66.56      4.32 o 
   2  -5   5        0.12        2.47      2.84 o 
   3  -5   5      360.80      381.86     12.88 o 
   4  -5   5       55.00       54.28      6.42 o 
   5  -5   5       32.97       33.42      6.62 o 
   6  -5   5       57.51       51.30      8.69 o 
   7  -5   5        4.10       30.69     10.33 o 
  -6  -4   5      606.95      571.79     42.63 o 
  -5  -4   5      103.68      105.90     18.37 o 
  -4  -4   5      445.80      441.81     42.77 o 
  -3  -4   5      547.11      599.69     47.65 o 
  -2  -4   5      231.66      221.44     12.67 o 
  -1  -4   5      988.67      998.87     55.54 o 
   0  -4   5     2807.45     2767.24     76.82 o 
   1  -4   5     1799.83     1808.47     33.57 o 
   2  -4   5     1075.39     1072.03     23.97 o 
   3  -4   5     3086.72     3179.78     86.29 o 
   4  -4   5      660.31      611.67     70.84 o 
   5  -4   5     1117.41     1081.08     38.33 o 
   6  -4   5     1482.42     1461.45     57.17 o 
   7  -4   5      266.85      270.35     18.18 o 
   8  -4   5       10.47       12.91      7.80 o 
  -7  -3   5      129.02      160.71     23.97 o 
  -6  -3   5      621.79      607.40     32.27 o 
  -5  -3   5       46.52       51.91      8.54 o 
  -4  -3   5     1368.98     1285.77    131.32 o 
  -3  -3   5     2789.49     2691.78     81.88 o 
  -2  -3   5      431.03      403.08     39.04 o 
  -1  -3   5     1267.06     1297.03     51.38 o 
   0  -3   5     3023.84     3022.76     47.12 o 
   1  -3   5     1121.12     1106.62     26.91 o 
   2  -3   5     1763.12     1863.26     36.62 o 
   3  -3   5     2375.33     2403.53     47.48 o 
   4  -3   5      496.26      472.09     37.44 o 
   5  -3   5      323.62      326.16     15.98 o 
   6  -3   5     1074.15     1035.72    172.08 o 
   7  -3   5      166.82      167.17     15.04 o 
   8  -3   5      125.40      115.29     14.71 o 
  -7  -2   5        5.22       15.65      7.81 o 
  -6  -2   5        1.55        1.69      5.72 o 
  -5  -2   5       65.17       82.50     18.08 o 
  -4  -2   5        5.55       20.52      4.30 o 
  -3  -2   5       19.25       18.38      5.82 o 
  -2  -2   5      166.12      172.61      7.19 o 
  -1  -2   5        4.74        5.52      1.52 o 
   0  -2   5       11.81       13.96      4.83 o 
   1  -2   5       81.45       78.72      4.38 o 
   2  -2   5      155.79      156.69      4.84 o 
   3  -2   5     1415.41     1560.98     30.99 o 
   4  -2   5       21.25       21.33      2.62 o 
   5  -2   5      120.74      105.53     20.67 o 
   6  -2   5      225.51      229.52     14.02 o 
   7  -2   5        0.05        3.67      5.38 o 
   8  -2   5       82.95      104.93     15.21 o 
   9  -2   5       67.40       75.04     15.79 o 
  -7  -1   5      130.49      138.22     14.83 o 
  -6  -1   5      449.12      450.97     16.24 o 
  -5  -1   5       35.77       38.11      8.09 o 
  -4  -1   5       10.10        8.71      4.48 o 
  -3  -1   5     1126.82     1154.67     25.25 o 
  -2  -1   5      592.05      583.94     14.09 o 
  -1  -1   5        4.92       30.16      6.43 o 
   0  -1   5     1391.36     1432.85     31.08 o 
   1  -1   5      766.65      776.67     13.64 o 
   2  -1   5      718.29      788.37     24.05 o 
   3  -1   5     1841.28     1801.94     30.06 o 
   4  -1   5     1019.48      983.73     32.33 o 
   5  -1   5        5.03        5.45      6.32 o 
   6  -1   5      633.78      627.29     25.23 o 
   7  -1   5      449.65      450.45     26.12 o 
   8  -1   5       18.21       26.45      7.45 o 
   9  -1   5      140.36      147.70     15.24 o 
  -7   0   5       72.78       69.45     13.20 o 
  -6   0   5      370.51      377.95     14.95 o 
  -5   0   5      384.66      365.61     18.15 o 
  -4   0   5       10.40        6.77      4.71 o 
  -3   0   5     2822.37     2888.97     57.70 o 
  -2   0   5     4192.95     4327.00     77.41 o 
  -1   0   5      140.61      131.32      7.88 o 
   0   0   5     5815.69     5804.01     87.76 o 
   1   0   5     2610.47     2651.08     50.32 o 
   2   0   5      184.43      196.03     10.55 o 
   3   0   5     3320.85     3102.07     87.07 o 
   4   0   5     2593.12     2498.77     39.60 o 
   5   0   5      283.59      258.13     17.08 o 
   6   0   5     2085.83     2137.85    110.94 o 
   7   0   5     1544.55     1472.20     56.07 o 
   8   0   5       10.21       15.28      7.50 o 
   9   0   5      732.77      772.56     40.10 o 
  -7   1   5       85.10       79.16      8.81 o 
  -6   1   5      330.81      338.30     15.59 o 
  -5   1   5      749.19      779.26     24.51 o 
  -4   1   5       32.05       30.11      4.10 o 
  -3   1   5      541.74      553.37     15.15 o 
  -2   1   5     1149.89     1224.84     31.53 o 
  -1   1   5      365.79      402.53     13.37 o 
   0   1   5     2827.77     2808.02     37.80 o 
   1   1   5      985.98      985.26     25.34 o 
   2   1   5       58.42       73.18      3.33 o 
   3   1   5     2462.18     2469.04     97.60 o 
   4   1   5     1997.62     2098.33     63.27 o 
   5   1   5        7.93       14.70      4.78 o 
   6   1   5     2424.53     2345.42     75.95 o 
   7   1   5      469.91      495.40     23.66 o 
   8   1   5        1.14       -6.14      6.14 o 
   9   1   5      245.73      256.71     19.59 o 
  -7   2   5        2.82        6.60      8.04 o 
  -6   2   5      138.41      117.32      8.26 o 
  -5   2   5       20.17       25.29      4.90 o 
  -4   2   5       24.91       20.36      4.94 o 
  -3   2   5        6.55        7.64      4.98 o 
  -2   2   5        2.50        1.55      1.79 o 
  -1   2   5       60.51       61.40      2.07 o 
   0   2   5      116.66      136.12      6.07 o 
   1   2   5        4.16        7.35      2.95 o 
   2   2   5       37.23       30.96      2.33 o 
   3   2   5        5.78       18.48      3.56 o 
   4   2   5      252.49      278.49     10.50 o 
   5   2   5      154.87      169.66      6.64 o 
   6   2   5       38.52       42.92      7.03 o 
   7   2   5      133.34      139.45     10.89 o 
   8   2   5      209.86      212.34     15.60 o 
   9   2   5        8.69        7.24      9.90 o 
  -7   3   5        8.06        4.02     10.05 o 
  -6   3   5      308.94      288.51     17.75 o 
  -5   3   5      839.47      812.78     23.70 o 
  -4   3   5        2.47        3.49      3.03 o 
  -3   3   5      839.11      800.76     18.78 o 
  -2   3   5     1854.05     1813.82     51.29 o 
  -1   3   5        4.60       -1.66      5.88 o 
   0   3   5     2292.54     2601.98    136.63 o 
   1   3   5     5122.57     4828.91    143.58 o 
   2   3   5      495.70      479.49     18.37 o 
   3   3   5      468.23      451.03     16.19 o 
   4   3   5     1427.70     1405.24     29.52 o 
   5   3   5      210.86      207.25      9.61 o 
   6   3   5      271.98      267.40     14.26 o 
   7   3   5      405.36      405.12     28.99 o 
   8   3   5      181.69      183.92     14.65 o 
   9   3   5       60.07       54.34     10.67 o 
  -7   4   5        9.66       20.67     13.49 o 
  -6   4   5      280.64      269.45     23.68 o 
  -5   4   5      490.54      520.07     23.65 o 
  -4   4   5        6.66        5.11      7.89 o 
  -3   4   5      589.67      578.09     25.55 o 
  -2   4   5      835.51      821.88     30.14 o 
  -1   4   5      461.96      437.89     26.41 o 
   0   4   5       30.24       29.07      5.09 o 
   1   4   5     1763.23     1844.20     47.22 o 
   2   4   5      433.14      456.19      9.91 o 
   3   4   5      907.18      918.41     24.96 o 
   4   4   5     2179.50     2199.61     47.84 o 
   5   4   5      305.70      314.24     10.97 o 
   6   4   5      382.12      422.44     50.52 o 
   7   4   5     1294.55     1382.27    149.84 o 
   8   4   5      224.18      203.85     15.30 o 
   9   4   5       47.56       37.13      9.17 o 
  -6   5   5       77.38       75.78     18.66 o 
  -5   5   5        2.60       24.29      7.79 o 
  -4   5   5        0.39       -3.35     12.92 o 
  -3   5   5       86.33       92.03     10.05 o 
  -2   5   5       65.13       62.20     10.62 o 
  -1   5   5      180.84      184.57     11.08 o 
   0   5   5      395.78      386.49     16.24 o 
   1   5   5      519.22      547.55     19.90 o 
   2   5   5       73.08       78.86      4.45 o 
   3   5   5      726.94      696.50     20.54 o 
   4   5   5      356.04      367.51     33.58 o 
   5   5   5        9.83        6.90      3.44 o 
   6   5   5        3.80       12.01      4.28 o 
   7   5   5      113.58      111.28      8.50 o 
   8   5   5        0.11       -1.05      7.18 o 
  -5   6   5       59.35       58.43     11.20 o 
  -4   6   5       62.82       68.25      9.93 o 
  -3   6   5        1.33       -0.46      5.23 o 
  -2   6   5      232.46      261.20     16.79 o 
  -1   6   5       50.51       57.65      7.80 o 
   0   6   5      120.76      117.19      9.31 o 
   1   6   5      152.25      173.67     10.41 o 
   2   6   5      205.19      205.27      7.32 o 
   3   6   5       26.91       27.99      3.70 o 
   4   6   5      233.64      256.10     10.50 o 
   5   6   5      301.41      301.38     12.19 o 
   6   6   5       81.73       90.39     27.70 o 
   7   6   5        0.64        2.75      3.70 o 
   8   6   5       90.83       91.85     21.53 o 
  -5   7   5      284.66      284.46     30.43 o 
  -4   7   5      123.99      124.53     19.52 o 
  -3   7   5       51.70       54.72     18.37 o 
  -2   7   5      577.30      586.50     29.97 o 
  -1   7   5      209.59      239.13     14.95 o 
   0   7   5       87.13      101.53     18.23 o 
   1   7   5      588.32      566.24     41.19 o 
   2   7   5      529.68      542.08     21.29 o 
   3   7   5        7.46        9.70      3.80 o 
   4   7   5      507.16      493.06     38.59 o 
   5   7   5      382.72      380.27     14.38 o 
   6   7   5        0.45        1.57      3.49 o 
   7   7   5      189.80      190.46     17.52 o 
  -4   8   5       11.08        9.05      7.44 o 
  -3   8   5       13.07       47.08     10.26 o 
  -2   8   5      185.23      205.08     17.31 o 
  -1   8   5      148.13      149.20     13.84 o 
   0   8   5       26.98       31.37     10.19 o 
   1   8   5      247.95      255.16     15.58 o 
   2   8   5      177.49      165.67     11.58 o 
   3   8   5        3.78        8.93      6.46 o 
   4   8   5      156.25      159.57     10.60 o 
   5   8   5      108.98      130.03     16.94 o 
   6   8   5       31.88       40.47     11.19 o 
  -2   9   5        2.35       13.20     10.62 o 
  -1   9   5       68.48       50.24     10.86 o 
   0   9   5       25.19       37.86     12.20 o 
   1   9   5        0.54        3.38      6.25 o 
   2   9   5       39.27       49.75      8.02 o 
   3   9   5        7.73       17.22     11.19 o 
   4   9   5       32.54       34.73     12.06 o 
   1  -8   6        5.04       10.37     12.63 o 
  -3  -7   6      186.63      173.78     18.36 o 
  -2  -7   6        7.30       14.36      7.36 o 
  -1  -7   6      401.47      423.17     24.35 o 
   0  -7   6      381.20      395.16     22.97 o 
   1  -7   6       20.75       21.64      7.32 o 
   2  -7   6      243.11      253.58     18.51 o 
   3  -7   6      214.42      216.72     27.27 o 
   4  -7   6        0.69       26.41     13.78 o 
  -4  -6   6        4.31        5.25      7.22 o 
  -3  -6   6        0.31       -0.60      9.62 o 
  -2  -6   6       22.54       13.74      6.87 o 
  -1  -6   6       48.95       59.07      8.81 o 
   0  -6   6        8.72       22.69      6.89 o 
   1  -6   6        1.26        8.80      5.17 o 
   2  -6   6        0.55        3.94      5.67 o 
   3  -6   6       26.93       27.49      6.87 o 
   4  -6   6        2.39        4.85      5.03 o 
   5  -6   6       60.74       60.06     15.07 o 
   6  -6   6        0.07       10.79      7.43 o 
  -5  -5   6        1.17        2.67      5.99 o 
  -4  -5   6      292.49      318.85     20.31 o 
  -3  -5   6      869.67      880.80     38.08 o 
  -2  -5   6       22.19       34.54     16.36 o 
  -1  -5   6     1080.06     1118.35     42.55 o 
   0  -5   6     1957.97     1904.70     65.16 o 
   1  -5   6       67.53       49.87     10.33 o 
   2  -5   6      318.67      291.81     19.46 o 
   3  -5   6     1341.39     1420.80     36.52 o 
   4  -5   6       56.38       51.89     16.22 o 
   5  -5   6      335.03      320.24     17.12 o 
   6  -5   6      579.81      592.97     29.87 o 
   7  -5   6       75.05       89.44     15.07 o 
  -6  -4   6      299.81      279.85     21.01 o 
  -5  -4   6       56.04       75.66     11.20 o 
  -4  -4   6      576.98      554.37     43.77 o 
  -3  -4   6     2224.00     2108.02     72.60 o 
  -2  -4   6      312.29      332.70     18.06 o 
  -1  -4   6      414.90      420.84     24.69 o 
   0  -4   6     1854.96     1830.30     58.48 o 
   1  -4   6       65.68       61.05      3.53 o 
   2  -4   6      428.48      420.91     12.08 o 
   3  -4   6     1967.15     2128.89     48.86 o 
   4  -4   6      459.95      434.76     31.22 o 
   5  -4   6      276.94      302.33     15.57 o 
   6  -4   6     1523.36     1650.41     89.13 o 
   7  -4   6      232.58      255.23     52.67 o 
  -6  -3   6       25.28       32.20     10.33 o 
  -5  -3   6       54.47       57.15      9.93 o 
  -4  -3   6       70.37       61.88      9.04 o 
  -3  -3   6      108.55       98.27      9.02 o 
  -2  -3   6      119.16      113.52     21.82 o 
  -1  -3   6      333.76      326.37     14.97 o 
   0  -3   6      386.02      388.14      8.85 o 
   1  -3   6      200.30      203.19      7.86 o 
   2  -3   6        6.47        0.30      2.32 o 
   3  -3   6      807.60      788.45     23.58 o 
   4  -3   6      598.23      596.91     15.66 o 
   5  -3   6        6.69       -2.38      4.61 o 
   6  -3   6      409.96      378.56     19.95 o 
   7  -3   6        8.74       10.44     11.77 o 
   8  -3   6       24.66       25.46      8.29 o 
  -6  -2   6      107.61       95.73     14.31 o 
  -5  -2   6       22.00       34.56      7.39 o 
  -4  -2   6       85.84       90.84      8.89 o 
  -3  -2   6       87.57       91.06      9.02 o 
  -2  -2   6        6.14       16.02      2.62 o 
  -1  -2   6       56.40       60.18      3.97 o 
   0  -2   6      634.41      618.85     18.14 o 
   1  -2   6        8.81       33.95     11.72 o 
   2  -2   6      289.55      312.98     10.80 o 
   3  -2   6      758.39      816.99     20.65 o 
   4  -2   6      690.49      729.25     16.51 o 
   5  -2   6      159.54      145.50     11.97 o 
   6  -2   6       42.31       55.44     10.91 o 
   7  -2   6      101.59       99.42     10.21 o 
   8  -2   6        3.36       -2.18      5.76 o 
  -7  -1   6       63.64       81.12     11.75 o 
  -6  -1   6      648.11      664.97     42.77 o 
  -5  -1   6      603.24      628.78     57.41 o 
  -4  -1   6      175.64      186.88     13.12 o 
  -3  -1   6     3075.82     3193.14     68.78 o 
  -2  -1   6     1765.24     1885.19     52.67 o 
  -1  -1   6      218.53      252.09     11.48 o 
   0  -1   6     5705.31     5758.91    134.08 o 
   1  -1   6     3940.18     4218.20     75.75 o 
   2  -1   6       57.23       57.73      7.38 o 
   3  -1   6     2255.21     2270.44     43.26 o 
   4  -1   6      730.31      709.39     14.60 o 
   5  -1   6       91.78      118.65      8.99 o 
   6  -1   6     1082.85     1130.86     41.55 o 
   7  -1   6      871.59      903.61     38.08 o 
   8  -1   6        9.50        9.73      7.41 o 
   9  -1   6      297.86      342.79     24.20 o 
  -7   0   6       38.60       36.45     16.36 o 
  -6   0   6     1116.93     1078.04     35.71 o 
  -5   0   6      224.12      223.94     14.06 o 
  -4   0   6       57.24       65.29      5.71 o 
  -3   0   6     1187.77     1180.20     28.21 o 
  -2   0   6      530.52      508.54     12.42 o 
  -1   0   6       27.81       40.48      4.13 o 
   0   0   6     1841.20     1788.76     29.84 o 
   1   0   6     1936.28     1982.11     33.28 o 
   2   0   6      172.49      192.71      8.30 o 
   3   0   6     2492.57     2420.91     56.22 o 
   4   0   6     2304.81     2338.74     59.24 o 
   5   0   6       97.82       88.33     10.33 o 
   6   0   6      815.28      809.43     30.20 o 
   7   0   6     1636.90     1591.18    110.51 o 
   8   0   6       10.21       10.11      7.27 o 
   9   0   6      275.75      296.29     22.31 o 
  -6   1   6       51.29       35.25     11.04 o 
  -5   1   6      151.94      135.54      8.67 o 
  -4   1   6       21.66       22.14      4.66 o 
  -3   1   6        1.99        5.73      3.71 o 
  -2   1   6       19.20       20.48      2.94 o 
  -1   1   6       47.75       50.64      3.82 o 
   0   1   6      275.25      273.21      5.90 o 
   1   1   6        0.96       -1.01      1.65 o 
   2   1   6      559.76      582.20     11.94 o 
   3   1   6        5.64        8.14      2.10 o 
   4   1   6        4.08       15.53      7.99 o 
   5   1   6       35.50       32.27      4.43 o 
   6   1   6       57.75       54.95      8.48 o 
   7   1   6        0.76        2.65      6.17 o 
   8   1   6       18.09       35.25      8.00 o 
   9   1   6       48.14       60.50     10.55 o 
  -7   2   6        0.62        4.59      9.76 o 
  -6   2   6      265.50      266.05     18.97 o 
  -5   2   6      546.12      529.83     36.02 o 
  -4   2   6       10.99       24.73      8.53 o 
  -3   2   6      392.13      416.53     24.50 o 
  -2   2   6      961.28      934.02     21.05 o 
  -1   2   6        5.20        6.40      1.32 o 
   0   2   6      593.70      545.25     13.63 o 
   1   2   6     1815.93     1776.83     25.08 o 
   2   2   6      144.42      142.06      6.70 o 
   3   2   6      688.66      754.72     19.33 o 
   4   2   6     1498.51     1540.57     42.91 o 
   5   2   6        5.85        4.72      2.18 o 
   6   2   6       84.66       90.60     25.55 o 
   7   2   6      251.84      286.45     27.41 o 
   8   2   6      112.12      124.51     20.81 o 
   9   2   6        1.16        4.53      9.19 o 
  -6   3   6      180.32      187.97     13.97 o 
  -5   3   6      546.36      542.27     24.66 o 
  -4   3   6        1.98        3.16      4.56 o 
  -3   3   6     1317.20     1322.24     46.20 o 
  -2   3   6     1522.21     1539.38     51.90 o 
  -1   3   6      110.87      108.08      7.72 o 
   0   3   6     1455.79     1458.06     40.28 o 
   1   3   6     2857.28     3212.22    208.68 o 
   2   3   6      146.41      143.99      5.37 o 
   3   3   6      739.46      767.94     25.69 o 
   4   3   6     2618.37     2646.73     56.21 o 
   5   3   6      303.64      298.14     14.98 o 
   6   3   6      154.35      167.11     10.16 o 
   7   3   6      754.51      805.68     35.11 o 
   8   3   6      135.47      121.51     12.34 o 
   9   3   6       56.83       49.12     10.69 o 
  -6   4   6      104.67      107.39     14.34 o 
  -5   4   6      238.95      220.50     15.22 o 
  -4   4   6       55.37       56.53     11.77 o 
  -3   4   6      277.16      261.79     21.53 o 
  -2   4   6      762.12      783.60     31.46 o 
  -1   4   6       99.23      121.88      9.83 o 
   0   4   6      135.09      133.91     10.76 o 
   1   4   6      975.97     1001.11     46.36 o 
   2   4   6       50.07       49.51      5.92 o 
   3   4   6      466.51      427.75     16.59 o 
   4   4   6      735.77      744.96     19.19 o 
   5   4   6       20.97       28.26      3.76 o 
   6   4   6      358.88      368.26     35.59 o 
   7   4   6      348.04      360.64     19.42 o 
   8   4   6       22.38       18.02      6.41 o 
  -6   5   6        0.08       -4.02      9.76 o 
  -5   5   6        2.81       16.65      8.73 o 
  -4   5   6       84.78       78.58     10.33 o 
  -3   5   6        7.02        1.71      6.17 o 
  -2   5   6       90.29      108.44     24.97 o 
  -1   5   6     1343.68     1361.29    102.91 o 
   0   5   6       41.05       41.76      7.00 o 
   1   5   6      106.38       93.41      7.79 o 
   2   5   6      268.33      241.61     23.82 o 
   3   5   6        1.87        3.02      3.28 o 
   4   5   6       24.26       34.49      4.29 o 
   5   5   6      138.03      153.72     13.03 o 
   6   5   6       28.44       25.74      6.47 o 
   7   5   6       34.00       43.73      8.92 o 
   8   5   6       11.87       14.24      6.24 o 
  -5   6   6      178.38      170.39     18.57 o 
  -4   6   6      279.44      302.31     22.11 o 
  -3   6   6        8.54       18.40      7.00 o 
  -2   6   6      482.02      452.81     23.30 o 
  -1   6   6      262.97      284.92     16.38 o 
   0   6   6      290.68      267.66     20.38 o 
   1   6   6      705.27      723.30     30.48 o 
   2   6   6      322.08      316.94     14.48 o 
   3   6   6       41.14       54.49      9.47 o 
   4   6   6      320.23      276.11     41.41 o 
   5   6   6      571.11      604.24     22.94 o 
   6   6   6        5.18       10.41      3.91 o 
   7   6   6      300.02      286.37     22.25 o 
   8   6   6      208.74      274.42     37.32 o 
  -4   7   6       45.00       48.93     10.79 o 
  -3   7   6       32.81       30.09     10.25 o 
  -2   7   6      552.73      522.46     54.40 o 
  -1   7   6      127.89      144.89     17.22 o 
   0   7   6       83.36       84.08      9.76 o 
   1   7   6      510.53      499.50     27.13 o 
   2   7   6      209.75      208.20     14.08 o 
   3   7   6        5.52        1.37      3.92 o 
   4   7   6      310.30      308.39     26.26 o 
   5   7   6      128.61      130.39      9.79 o 
   6   7   6       65.85       69.24     17.51 o 
  -3   8   6       11.79       28.27     18.37 o 
  -2   8   6       58.59       51.33      9.94 o 
  -1   8   6        3.78       25.20     25.12 o 
   0   8   6       29.22       26.07      7.23 o 
   1   8   6       81.18       63.94      9.62 o 
   2   8   6        0.14        0.53      5.02 o 
   3   8   6       37.45       50.41      7.75 o 
   4   8   6       95.94       80.61      9.48 o 
   5   8   6       28.98       30.58      9.19 o 
   6   8   6       12.24       14.07      6.60 o 
  -1   9   6       64.64       66.22     19.95 o 
   0   9   6       31.26       26.73     21.67 o 
   1   9   6       17.20       23.73      8.62 o 
   2   9   6       86.38      133.35     13.45 o 
   3   9   6       74.72       64.26      8.71 o 
   4   9   6       24.69       21.82     11.77 o 
  -1  -7   7       77.59       82.64     18.66 o 
   0  -7   7        0.17       -1.15      6.50 o 
   1  -7   7        8.64        8.28      6.54 o 
   2  -7   7        1.05        0.71      5.99 o 
   3  -7   7      135.98      123.43     18.37 o 
  -3  -6   7      270.87      299.15     22.40 o 
  -2  -6   7       19.58       19.48      7.92 o 
  -1  -6   7      266.56      313.00     24.97 o 
   0  -6   7      468.12      479.37     25.46 o 
   1  -6   7       28.43       17.13      6.95 o 
   2  -6   7      264.69      261.38     27.13 o 
   3  -6   7      412.13      409.61     31.58 o 
   4  -6   7      130.50      120.56     20.95 o 
   5  -6   7       47.17       63.44     15.50 o 
  -4  -5   7      332.64      264.12     47.65 o 
  -3  -5   7     1036.30     1042.20     45.15 o 
  -2  -5   7      312.51      294.76     19.58 o 
  -1  -5   7      714.15      723.20     31.62 o 
   0  -5   7     1272.90     1255.94     45.51 o 
   1  -5   7       93.30       98.37     13.63 o 
   2  -5   7     1012.56     1012.74     39.37 o 
   3  -5   7     1441.20     1386.61     44.14 o 
   4  -5   7       86.08      112.78     25.69 o 
   5  -5   7      488.12      504.53     27.41 o 
   6  -5   7      569.65      589.21     30.34 o 
  -5  -4   7       53.58       77.72     14.37 o 
  -4  -4   7       62.89       61.02     18.23 o 
  -3  -4   7      167.35      170.66     12.56 o 
  -2  -4   7      185.65      196.51     27.56 o 
  -1  -4   7      194.44      184.73     12.14 o 
   0  -4   7     1159.45     1161.56     41.44 o 
   1  -4   7      592.08      542.92     13.49 o 
   2  -4   7      180.83      191.14      7.85 o 
   3  -4   7      599.55      576.47     16.99 o 
   4  -4   7      417.73      421.78     22.96 o 
   5  -4   7      128.39      134.79     11.15 o 
   6  -4   7      552.57      547.40     27.82 o 
   7  -4   7      153.96      148.78     14.59 o 
  -5  -3   7        7.16        2.72      6.62 o 
  -4  -3   7       75.80       77.51     11.89 o 
  -3  -3   7        7.06        3.95      4.88 o 
  -2  -3   7        4.91       12.42      5.99 o 
  -1  -3   7        7.63       19.36      5.10 o 
   0  -3   7       33.46       36.83      8.71 o 
   1  -3   7      150.66      146.47     15.71 o 
   2  -3   7      122.79      117.30      5.98 o 
   3  -3   7       85.57       96.72      5.82 o 
   4  -3   7      289.85      267.17      9.42 o 
   5  -3   7        1.55       28.65      9.76 o 
   6  -3   7        4.54       10.94      6.13 o 
   7  -3   7        1.20        0.71      5.64 o 
   8  -3   7       10.38       15.21      8.09 o 
  -6  -2   7      459.03      459.78     31.66 o 
  -5  -2   7      345.61      369.32     21.46 o 
  -4  -2   7       88.39       86.03     25.55 o 
  -3  -2   7      428.98      451.98     20.14 o 
  -2  -2   7      543.91      532.25     41.02 o 
  -1  -2   7       99.19      105.61      8.46 o 
   0  -2   7     1395.44     1414.36     28.81 o 
   1  -2   7     2733.20     2760.92     55.23 o 
   2  -2   7      221.72      212.75      7.88 o 
   3  -2   7     1576.17     1399.25    152.05 o 
   4  -2   7     1020.46     1037.26     35.35 o 
   5  -2   7      240.23      232.34     14.05 o 
   6  -2   7     1120.80     1162.67     61.28 o 
   7  -2   7      559.24      598.60     31.51 o 
   8  -2   7       63.76       86.50     13.03 o 
  -6  -1   7      418.33      418.37     25.51 o 
  -5  -1   7      268.66      263.27     16.47 o 
  -4  -1   7      233.78      243.44     10.25 o 
  -3  -1   7     1904.70     1968.28     47.29 o 
  -2  -1   7     1050.47     1037.81     23.49 o 
  -1  -1   7      300.92      315.90     13.42 o 
   0  -1   7     2482.28     2570.89     48.97 o 
   1  -1   7     2577.24     2732.76     52.85 o 
   2  -1   7      204.60      214.75      7.84 o 
   3  -1   7     2815.00     2724.34    141.66 o 
   4  -1   7     1405.81     1440.61     31.12 o 
   5  -1   7        3.91       -4.31      7.89 o 
   6  -1   7      940.81      947.78     37.50 o 
   7  -1   7      647.20      611.07     28.68 o 
   8  -1   7        6.55        6.67      6.78 o 
  -6   0   7        5.55        7.72      7.17 o 
  -5   0   7       54.44       51.33      6.36 o 
  -4   0   7        3.52        4.33      4.53 o 
  -3   0   7       35.32       40.60      4.15 o 
  -2   0   7      380.69      389.69     11.68 o 
  -1   0   7       42.04       39.33      3.86 o 
   0   0   7      104.67      102.66      5.05 o 
   1   0   7      214.13      224.86      7.33 o 
   2   0   7        9.03       14.27      2.96 o 
   3   0   7      975.61     1011.81     21.61 o 
   4   0   7      328.09      317.26     13.62 o 
   5   0   7       27.15       24.37      5.72 o 
   6   0   7      255.70      257.36     19.38 o 
   7   0   7       52.84       65.62      9.55 o 
   8   0   7       20.82       21.32      7.38 o 
   9   0   7      149.36      134.91     15.38 o 
  -6   1   7       78.72       96.21     21.38 o 
  -5   1   7        9.22       17.56      9.48 o 
  -4   1   7       58.17       67.83     11.79 o 
  -3   1   7       88.69       90.83      9.57 o 
  -2   1   7      422.58      375.43     10.96 o 
  -1   1   7      172.73      181.43      7.64 o 
   0   1   7      200.04      207.22     13.94 o 
   1   1   7      496.30      514.50     15.25 o 
   2   1   7       32.65       36.19      3.32 o 
   3   1   7      401.04      397.81     10.98 o 
   4   1   7      506.18      517.94     14.05 o 
   5   1   7      228.64      210.90      7.21 o 
   6   1   7       58.11       42.98     10.19 o 
   7   1   7      271.00      266.74     16.13 o 
   8   1   7       30.44       34.76     10.62 o 
   9   1   7       31.88       34.57     10.12 o 
  -6   2   7       76.26      100.85     15.93 o 
  -5   2   7      316.94      304.71     19.58 o 
  -4   2   7       22.86       28.70     10.91 o 
  -3   2   7      576.36      561.79     15.94 o 
  -2   2   7     2301.19     2236.06     54.34 o 
  -1   2   7      126.65      124.13      9.04 o 
   0   2   7     1319.09     1261.91     70.82 o 
   1   2   7     1189.37     1174.53     18.77 o 
   2   2   7      714.20      732.18     18.80 o 
   3   2   7      417.95      400.65     10.63 o 
   4   2   7     1575.35     1471.38     97.70 o 
   5   2   7     1080.96     1072.42     34.03 o 
   6   2   7      473.40      445.03     20.50 o 
   7   2   7      911.87      880.88     37.11 o 
   8   2   7      260.14      266.14     18.60 o 
   9   2   7      201.12      219.63     19.14 o 
  -6   3   7       71.83       59.62     10.50 o 
  -5   3   7      562.93      538.24     30.19 o 
  -4   3   7       47.75       59.44      8.62 o 
  -3   3   7      162.97      167.59     12.67 o 
  -2   3   7      832.11      804.73     51.67 o 
  -1   3   7       26.62       33.46      6.60 o 
   0   3   7      700.35      720.59     24.92 o 
   1   3   7     1067.57     1021.95     74.63 o 
   2   3   7      175.38      171.53      6.73 o 
   3   3   7      897.35      936.07     38.03 o 
   4   3   7     1454.55     1478.53     32.94 o 
   5   3   7      189.47      194.82     16.94 o 
   6   3   7     1094.57     1033.87     36.60 o 
   7   3   7      524.17      524.37     38.03 o 
   8   3   7       36.13       45.31     11.19 o 
  -5   4   7       10.05       15.72      8.42 o 
  -4   4   7       10.50       16.03      7.36 o 
  -3   4   7       40.82       53.61      9.04 o 
  -2   4   7        5.53       11.28      6.75 o 
  -1   4   7       69.45       77.81      8.13 o 
   0   4   7      134.75      152.30     10.77 o 
   1   4   7       73.11       63.69      7.49 o 
   2   4   7        1.75        1.96      3.65 o 
   3   4   7       26.55       32.81      6.92 o 
   4   4   7        0.15        6.19      8.23 o 
   5   4   7       49.02       54.58      5.31 o 
   6   4   7       49.34       49.18      6.69 o 
   7   4   7        2.49        3.19      6.17 o 
   8   4   7       73.35       75.94     10.74 o 
  -5   5   7      183.74      184.58     16.87 o 
  -4   5   7       67.51       65.11     11.75 o 
  -3   5   7       46.53       62.10      9.79 o 
  -2   5   7      323.68      328.26     18.35 o 
  -1   5   7       81.33      102.62      9.60 o 
   0   5   7      113.53      114.28      9.58 o 
   1   5   7     1106.35     1181.14     51.67 o 
   2   5   7      556.05      532.87     28.13 o 
   3   5   7        0.82        0.10      7.32 o 
   4   5   7      306.04      295.83     10.72 o 
   5   5   7      367.54      347.64     12.97 o 
   6   5   7        4.43        8.00      3.70 o 
   7   5   7       85.09       96.35     27.56 o 
   8   5   7      137.97      146.37     21.24 o 
  -4   6   7       29.01       25.33      8.29 o 
  -3   6   7       51.48       40.16      9.51 o 
  -2   6   7      164.21      184.74     15.10 o 
  -1   6   7      291.54      303.48     22.68 o 
   0   6   7       41.04       40.67      8.18 o 
   1   6   7      291.86      305.27     16.65 o 
   2   6   7      494.50      519.17     22.27 o 
   3   6   7       10.99        8.04      9.19 o 
   4   6   7      456.28      481.55     21.60 o 
   5   6   7      212.94      206.55      9.91 o 
   6   6   7        1.89       -0.14      4.28 o 
   7   6   7      379.19      374.52     21.20 o 
  -3   7   7       11.98        9.91      7.79 o 
  -2   7   7       43.14       41.98      8.83 o 
  -1   7   7      153.12      140.36     14.22 o 
   0   7   7      103.04       89.29     10.48 o 
   1   7   7      233.75      222.36     14.83 o 
   2   7   7       66.24       69.62     16.07 o 
   3   7   7      204.26      181.13     15.79 o 
   4   7   7      234.19      230.71     32.87 o 
   5   7   7       41.76       33.58      7.20 o 
   6   7   7        1.29        0.03      4.13 o 
  -2   8   7       15.89       28.32      9.90 o 
  -1   8   7       10.06       21.80     17.94 o 
   0   8   7       58.67       55.56     10.85 o 
   1   8   7        1.38        2.87      6.09 o 
   2   8   7       25.01       42.67     18.23 o 
   3   8   7       43.36       42.82      7.54 o 
   4   8   7        1.61        8.92      6.54 o 
   5   8   7       24.62       27.73     18.08 o 
   0   9   7        4.00       10.34      7.36 o 
   1   9   7       47.55       42.94      9.48 o 
   2   9   7      155.49      144.41     14.87 o 
   3   9   7       20.27       30.16      9.29 o 
  -2  -6   8       14.79       13.43      7.61 o 
  -1  -6   8      194.19      186.97     16.55 o 
   0  -6   8      345.25      352.84     21.90 o 
   1  -6   8      108.57      109.99     12.95 o 
   2  -6   8      570.26      533.13     28.28 o 
   3  -6   8      624.10      605.38     48.80 o 
   4  -6   8       17.22       21.53     14.07 o 
  -3  -5   8      353.16      353.98     23.33 o 
  -2  -5   8       51.41       59.75     10.35 o 
  -1  -5   8      315.37      291.37     25.83 o 
   0  -5   8      975.51      907.17     39.71 o 
   1  -5   8      235.73      225.53     15.36 o 
   2  -5   8      156.04      158.91     13.63 o 
   3  -5   8      638.74      600.95     48.08 o 
   4  -5   8      219.34      217.29     22.39 o 
   5  -5   8      126.90      113.35     11.87 o 
  -4  -4   8        0.17       -6.60     12.06 o 
  -3  -4   8        1.16        9.41      6.28 o 
  -2  -4   8       21.97       26.31      7.56 o 
  -1  -4   8       52.51       73.17      9.80 o 
   0  -4   8       55.74       45.96     12.20 o 
   1  -4   8       73.39       60.55      7.50 o 
   2  -4   8        4.06        8.58      3.32 o 
   3  -4   8       37.33       46.32      5.15 o 
   4  -4   8       60.32       65.04      7.17 o 
   5  -4   8       44.34       53.92      8.92 o 
   6  -4   8       38.90       30.22      7.79 o 
  -5  -3   8       33.44       22.86     19.95 o 
  -4  -3   8       26.13       28.94      8.39 o 
  -3  -3   8      473.11      458.10     22.55 o 
  -2  -3   8      164.75      167.00     13.54 o 
  -1  -3   8      267.48      281.03     16.35 o 
   0  -3   8     2116.67     2034.23     64.15 o 
   1  -3   8      325.22      327.59     10.35 o 
   2  -3   8        4.35        5.57      3.12 o 
   3  -3   8     1052.91     1027.68     25.62 o 
   4  -3   8      405.73      418.35     19.79 o 
   5  -3   8       45.19       51.89      7.45 o 
   6  -3   8      496.55      486.64     25.15 o 
   7  -3   8      185.22      211.87     25.12 o 
  -5  -2   8      197.11      208.51     19.10 o 
  -4  -2   8      219.16      219.85     20.52 o 
  -3  -2   8     1904.10     1878.56     66.47 o 
  -2  -2   8      638.50      693.89     53.10 o 
  -1  -2   8       29.86       33.70      3.48 o 
   0  -2   8     1184.38     1114.88     38.30 o 
   1  -2   8       77.94       59.89      7.19 o 
   2  -2   8       14.02       20.37      5.61 o 
   3  -2   8      935.89      993.24     29.21 o 
   4  -2   8      775.85      822.67     29.90 o 
   5  -2   8        6.97        5.34     11.05 o 
   6  -2   8     1149.40     1197.94     46.47 o 
   7  -2   8      504.55      490.02     26.65 o 
   8  -2   8        0.08       -7.33      7.81 o 
  -5  -1   8      152.52      147.02     14.00 o 
  -4  -1   8        1.34        6.24      6.32 o 
  -3  -1   8      143.05      163.48      8.63 o 
  -2  -1   8       28.76       40.40      9.04 o 
  -1  -1   8      127.82      124.75     14.64 o 
   0  -1   8      250.79      239.88      9.09 o 
   1  -1   8      454.93      480.58     13.82 o 
   2  -1   8        1.51       19.64      7.35 o 
   3  -1   8     1168.83     1210.95     68.65 o 
   4  -1   8     1007.96     1000.41     24.36 o 
   5  -1   8       22.79       30.13      7.46 o 
   6  -1   8      430.79      399.37     26.84 o 
   7  -1   8      123.39      129.76     18.66 o 
   8  -1   8        0.45        7.39      7.50 o 
  -5   0   8       31.60       34.73     15.21 o 
  -4   0   8        1.13        3.56      3.58 o 
  -3   0   8       21.60       39.34      5.14 o 
  -2   0   8        1.99       15.05      8.28 o 
  -1   0   8       20.36       26.15      3.83 o 
   0   0   8       77.03       83.67      8.29 o 
   1   0   8        6.69        5.44      2.90 o 
   2   0   8       89.75       95.58      5.41 o 
   3   0   8      266.76      278.04      9.88 o 
   4   0   8      156.84      183.13      9.61 o 
   5   0   8      179.30      143.39     10.33 o 
   6   0   8        2.79        7.91      5.36 o 
   7   0   8       33.64       35.95      8.12 o 
   8   0   8        7.18       23.47      8.41 o 
  -5   1   8      345.37      293.71     18.51 o 
  -4   1   8       24.31       26.88      7.30 o 
  -3   1   8      781.46      760.49     22.28 o 
  -2   1   8     1231.88     1237.18     29.73 o 
  -1   1   8       43.11       43.64      3.57 o 
   0   1   8     1429.28     1453.17     30.02 o 
   1   1   8     2516.71     2518.32     48.05 o 
   2   1   8      289.28      281.38      8.53 o 
   3   1   8      541.33      526.24     13.47 o 
   4   1   8      966.32      960.67     29.84 o 
   5   1   8       75.88       69.48      7.71 o 
   6   1   8      127.33      137.51     22.10 o 
   7   1   8      705.23      598.99    132.04 o 
   8   1   8       54.10       63.93      9.66 o 
  -5   2   8      200.09      195.94     32.72 o 
  -4   2   8        0.41       -6.89      6.89 o 
  -3   2   8      353.54      354.14     34.59 o 
  -2   2   8      382.16      345.20     21.24 o 
  -1   2   8       72.65       75.50     18.51 o 
   0   2   8      545.50      524.57     20.43 o 
   1   2   8     1314.44     1263.41     36.10 o 
   2   2   8       30.82       32.26      3.04 o 
   3   2   8      508.62      487.57     18.15 o 
   4   2   8     1464.10     1489.41     33.44 o 
   5   2   8       15.84       23.36      6.54 o 
   6   2   8      205.29      197.42     12.97 o 
   7   2   8      981.48      932.94     38.62 o 
   8   2   8      156.21      139.41     13.80 o 
  -5   3   8        1.71       -8.90      8.90 o 
  -4   3   8        1.05        6.17      6.46 o 
  -3   3   8       37.97       45.78     13.35 o 
  -2   3   8       11.65        5.31     10.33 o 
  -1   3   8       29.78       43.00      7.75 o 
   0   3   8      246.24      248.72     16.51 o 
   1   3   8       91.06       88.89      8.61 o 
   2   3   8      159.76      155.13     13.92 o 
   3   3   8      120.94      117.89      6.51 o 
   4   3   8        3.36        2.41      2.80 o 
   5   3   8        0.74       26.23     15.50 o 
   6   3   8        4.05       10.05      6.89 o 
   7   3   8       30.19       40.99      7.59 o 
   8   3   8        0.32        0.77      6.20 o 
  -5   4   8      185.04      170.82     18.57 o 
  -4   4   8       50.22       51.51     11.47 o 
  -3   4   8       34.54       39.03      8.11 o 
  -2   4   8      212.16      264.73     37.75 o 
  -1   4   8       98.12       99.57      9.36 o 
   0   4   8       14.04       57.20     22.10 o 
   1   4   8      390.72      405.86     18.02 o 
   2   4   8      117.41      117.08      9.82 o 
   3   4   8        1.06        1.79      3.98 o 
   4   4   8      257.25      268.08     26.98 o 
   5   4   8        6.58       12.32      3.81 o 
   6   4   8        7.05       12.64      6.75 o 
   7   4   8       18.60       28.91     15.07 o 
   8   4   8       62.73       58.15     15.93 o 
  -4   5   8       93.72       94.33     13.52 o 
  -3   5   8       85.41       76.49     11.79 o 
  -2   5   8      326.21      309.91     20.27 o 
  -1   5   8      224.22      247.85     15.73 o 
   0   5   8       40.94       62.30     19.52 o 
   1   5   8      802.67      839.53     38.46 o 
   2   5   8      319.92      321.00     31.14 o 
   3   5   8       29.26       29.36      6.16 o 
   4   5   8      784.23      783.58     30.24 o 
   5   5   8      385.28      385.22     24.11 o 
   6   5   8        1.85        4.66      8.17 o 
   7   5   8      273.23      268.49     17.01 o 
  -4   6   8       31.50       34.29     12.63 o 
  -3   6   8       43.00       35.51     19.09 o 
  -2   6   8      346.86      359.06     23.02 o 
  -1   6   8       70.06       84.46     17.80 o 
   0   6   8       18.07        2.62      7.03 o 
   1   6   8      302.47      294.28     22.53 o 
   2   6   8      107.84      102.48      9.86 o 
   3   6   8       32.44       35.53      7.10 o 
   4   6   8      227.97      353.63    119.84 o 
   5   6   8       69.41       72.48      9.64 o 
   6   6   8       29.81       16.80      5.92 o 
   7   6   8      103.64      109.36     14.64 o 
  -3   7   8       28.88       33.97      9.44 o 
  -2   7   8        1.36        3.11     12.20 o 
  -1   7   8      223.32      182.23     17.31 o 
   0   7   8       77.38       71.79     22.96 o 
   1   7   8        0.26       10.62      9.76 o 
   2   7   8       71.76       80.94     29.57 o 
   3   7   8       26.46       37.97      8.02 o 
   4   7   8       16.15       37.82     11.34 o 
   5   7   8       24.92       22.35      6.33 o 
   6   7   8       64.31       59.32      8.97 o 
  -1   8   8       84.80      112.82     22.68 o 
   0   8   8        4.92        8.31      8.50 o 
   1   8   8       52.48       35.13     10.05 o 
   2   8   8       64.11       79.35     10.99 o 
   3   8   8        7.76        8.56      7.46 o 
   4   8   8       11.99       11.44      7.30 o 
   5   8   8      131.54      115.04     10.89 o 
  -1  -5   9       99.41       90.60     12.07 o 
   0  -5   9       48.09       64.29     23.25 o 
   1  -5   9       26.68       31.35      8.33 o 
   2  -5   9       13.03       20.33      6.59 o 
   3  -5   9      401.12      395.26     31.86 o 
   4  -5   9       21.72       -4.02     10.62 o 
  -3  -4   9      199.63      188.70     46.50 o 
  -2  -4   9        9.12       14.58      7.03 o 
  -1  -4   9      137.77      164.92     13.64 o 
   0  -4   9      357.66      358.06     19.91 o 
   1  -4   9       71.85       63.54      9.47 o 
   2  -4   9       72.17       78.34     10.45 o 
   3  -4   9      357.78      377.85     23.82 o 
   4  -4   9      140.17      131.71      9.50 o 
   5  -4   9       17.13       15.40      5.84 o 
   6  -4   9      122.37      132.50     13.75 o 
  -3  -3   9      623.48      630.11     33.40 o 
  -2  -3   9      730.71      755.15     33.67 o 
  -1  -3   9       77.82       86.10      9.58 o 
   0  -3   9     1038.48      970.92     36.12 o 
   1  -3   9      458.57      457.42     22.96 o 
   2  -3   9      245.48      237.61     10.30 o 
   3  -3   9     1204.00     1190.51     31.58 o 
   4  -3   9      623.74      591.36     41.62 o 
   5  -3   9       69.06       72.79      9.12 o 
   6  -3   9      588.47      602.70     28.92 o 
  -4  -2   9        7.72       10.92      7.50 o 
  -3  -2   9      163.21      172.90     15.93 o 
  -2  -2   9      239.69      238.14     20.38 o 
  -1  -2   9        3.78       24.00      6.62 o 
   0  -2   9      881.80      797.48     37.26 o 
   1  -2   9     1050.00     1015.83     25.17 o 
   2  -2   9        2.17       -0.54      3.64 o 
   3  -2   9      488.34      517.52     16.29 o 
   4  -2   9      640.83      657.33     25.10 o 
   5  -2   9       10.96       35.79     10.76 o 
   6  -2   9      403.27      410.91     24.68 o 
   7  -2   9      326.87      317.95     22.53 o 
  -4  -1   9       61.12       44.78     13.20 o 
  -3  -1   9       26.51       26.80      7.89 o 
  -2  -1   9       24.63       21.12      5.42 o 
  -1  -1   9        0.63       10.20      5.72 o 
   0  -1   9      218.91      208.70     11.84 o 
   1  -1   9       49.70       47.95      6.03 o 
   2  -1   9      126.61      130.56      6.65 o 
   3  -1   9       21.24       31.13      4.59 o 
   4  -1   9      222.52      202.88     11.81 o 
   5  -1   9       68.96       81.71     13.63 o 
   6  -1   9       25.63       41.33      7.44 o 
   7  -1   9       27.02       34.01      9.79 o 
  -5   0   9      288.61      248.29     28.70 o 
  -4   0   9        2.38        4.31      9.47 o 
  -3   0   9      177.89      167.22      9.87 o 
  -2   0   9      494.14      485.14     15.68 o 
  -1   0   9       23.31       25.48      4.07 o 
   0   0   9      245.73      250.20      9.16 o 
   1   0   9     1803.51     1861.60     42.56 o 
   2   0   9        9.86       15.05      3.05 o 
   3   0   9      375.52      364.27     12.47 o 
   4   0   9      486.42      500.11     18.75 o 
   5   0   9        5.09        1.86      4.69 o 
   6   0   9      268.17      250.60     17.80 o 
   7   0   9      387.90      358.30     21.78 o 
   8   0   9      147.17      153.29     18.66 o 
  -5   1   9      194.07      177.39     23.25 o 
  -4   1   9        1.36        5.16      5.99 o 
  -3   1   9      382.57      369.10     20.81 o 
  -2   1   9      721.70      706.70     28.67 o 
  -1   1   9       10.71       10.70      5.88 o 
   0   1   9      649.92      629.21     16.33 o 
   1   1   9     1583.99     1619.46     35.24 o 
   2   1   9      110.61      110.60      5.87 o 
   3   1   9      977.68      949.58     22.62 o 
   4   1   9     1369.13     1422.70     34.65 o 
   5   1   9      118.76      135.01     10.06 o 
   6   1   9      293.85      307.44     18.46 o 
   7   1   9      705.91      663.68     30.96 o 
   8   1   9       59.23       79.33     11.79 o 
  -5   2   9       42.35       42.48     14.07 o 
  -4   2   9        2.78        5.25      6.14 o 
  -3   2   9       20.53       16.67      6.87 o 
  -2   2   9      214.33      181.46     13.33 o 
  -1   2   9       66.65       58.63      7.23 o 
   0   2   9       89.94       77.73      9.90 o 
   1   2   9      186.16      192.75     25.12 o 
   2   2   9       42.47       49.20      3.50 o 
   3   2   9      252.64      254.12      9.08 o 
   4   2   9      323.72      333.91     11.65 o 
   5   2   9       10.35       12.17      3.48 o 
   6   2   9      101.37      116.27      9.23 o 
   7   2   9       74.55       74.63      9.19 o 
   8   2   9        1.29        2.12      8.18 o 
  -4   3   9       28.81       32.34     10.25 o 
  -3   3   9       24.55       30.74      7.80 o 
  -2   3   9       51.12       55.02      9.40 o 
  -1   3   9      117.34      128.69     11.77 o 
   0   3   9        0.18        4.78      4.48 o 
   1   3   9       26.88       27.47      6.04 o 
   2   3   9      105.79      124.95      9.19 o 
   3   3   9        0.63       -1.98      4.07 o 
   4   3   9       33.37       30.85      4.39 o 
   5   3   9      215.10      206.32      9.17 o 
   6   3   9       21.54       24.70      6.37 o 
   7   3   9       20.20       32.57      7.92 o 
   8   3   9       71.23       68.35     15.93 o 
  -4   4   9       40.30       45.10     10.76 o 
  -3   4   9       41.39       49.25      9.44 o 
  -2   4   9      578.76      600.69     29.49 o 
  -1   4   9      204.79      232.71     15.23 o 
   0   4   9      101.93      106.76     10.18 o 
   1   4   9      255.72      257.83     15.15 o 
   2   4   9      465.76      470.36     22.14 o 
   3   4   9        2.93        9.76      5.48 o 
   4   4   9      293.63      287.50     16.64 o 
   5   4   9      819.26      821.01     39.04 o 
   6   4   9       11.99        8.37      5.17 o 
   7   4   9      205.30      203.55     15.03 o 
  -3   5   9        5.37        4.84     10.62 o 
  -2   5   9      285.83      261.15     18.94 o 
  -1   5   9      112.38      133.86     19.66 o 
   0   5   9       26.20       13.00      7.61 o 
   1   5   9      377.99      381.29     21.40 o 
   2   5   9      201.17      222.47     50.81 o 
   3   5   9      119.24      125.91     19.52 o 
   4   5   9      582.36      609.08     27.66 o 
   5   5   9      207.85      220.24     14.18 o 
   6   5   9      200.29      184.00     21.82 o 
   7   5   9      296.44      270.40     27.27 o 
  -3   6   9       18.18       31.74     10.91 o 
  -2   6   9        7.00        7.89     15.36 o 
  -1   6   9       22.85       30.04      9.62 o 
   0   6   9       69.57       70.20     18.66 o 
   1   6   9       55.28       44.33      8.54 o 
   2   6   9        8.29       20.58     13.35 o 
   3   6   9       10.07       21.07      6.43 o 
   4   6   9       31.92       31.18      6.78 o 
   5   6   9        0.29       11.81      9.90 o 
   6   6   9        7.55       12.63      8.04 o 
  -2   7   9        9.94       13.49      8.17 o 
  -1   7   9        7.92        5.59      6.78 o 
   0   7   9        1.99       -4.63     10.19 o 
   1   7   9       59.53       63.74      9.72 o 
   2   7   9      139.13      146.45     13.24 o 
   3   7   9       43.77       45.49     11.05 o 
   4   7   9       10.25       11.86      6.30 o 
   5   7   9      117.02      135.55     13.00 o 
   0   8   9       39.03       50.69     10.91 o 
   1   8   9       17.29       23.13      9.16 o 
   2   8   9      161.24      149.88     25.83 o 
   3   8   9       19.09       35.76     10.41 o 
   4   8   9       36.63       40.92      9.64 o 
  -1  -4  10       48.20       56.42      9.72 o 
   0  -4  10      285.28      266.72     19.77 o 
   1  -4  10      208.68      212.78     15.20 o 
   2  -4  10      191.91      175.24     14.13 o 
   3  -4  10      458.63      467.31     38.75 o 
   4  -4  10       75.51      115.39     21.24 o 
  -2  -3  10      177.80      171.08     15.39 o 
  -1  -3  10       11.94       16.48     10.33 o 
   0  -3  10      790.36      767.80     33.03 o 
   1  -3  10      567.75      537.42     24.62 o 
   2  -3  10        4.92        7.48      5.15 o 
   3  -3  10      500.68      504.17     18.17 o 
   4  -3  10      714.47      684.50     28.45 o 
   5  -3  10        9.00        5.32      5.84 o 
  -3  -2  10        6.45       20.95     11.77 o 
  -2  -2  10        6.04        7.35     10.62 o 
  -1  -2  10        8.36       20.41      6.16 o 
   0  -2  10       44.17       57.38      8.92 o 
   1  -2  10      149.48      145.23      7.51 o 
   2  -2  10        3.49        0.84      3.92 o 
   3  -2  10       38.30       40.03      5.00 o 
   4  -2  10       79.71       80.98      8.33 o 
   5  -2  10        1.33       12.76      5.38 o 
   6  -2  10       48.04       65.94      9.98 o 
  -3  -1  10       86.62       64.30     18.08 o 
  -2  -1  10       77.15       79.43      9.19 o 
  -1  -1  10        5.36        8.69      5.61 o 
   0  -1  10      832.04      797.30     22.31 o 
   1  -1  10      226.73      213.32     15.84 o 
   2  -1  10       36.87       36.54      4.33 o 
   3  -1  10      236.23      246.13     22.90 o 
   4  -1  10      314.02      324.21     13.90 o 
   5  -1  10       41.96       42.51     13.49 o 
   6  -1  10      144.56      138.30     21.24 o 
   7  -1  10      149.80      160.37     16.82 o 
  -4   0  10       17.97       22.39     12.92 o 
  -3   0  10      863.99      835.30     60.57 o 
  -2   0  10      523.72      545.48     26.27 o 
  -1   0  10        1.94       -2.35      5.17 o 
   0   0  10      349.69      375.47     14.54 o 
   1   0  10      189.81      213.04      9.10 o 
   2   0  10       82.58       83.47      5.85 o 
   3   0  10      170.87      188.78      9.33 o 
   4   0  10      438.74      469.22     15.94 o 
   5   0  10      172.24      161.62     11.89 o 
   6   0  10      292.45      309.98     28.27 o 
   7   0  10      347.74      348.67     22.02 o 
  -4   1  10       35.47       69.75     16.07 o 
  -3   1  10       20.45       10.53     13.92 o 
  -2   1  10      140.17      123.39     10.75 o 
  -1   1  10        0.06        1.72      4.47 o 
   0   1  10       26.26       38.83      7.18 o 
   1   1  10      333.67      300.68     15.20 o 
   2   1  10       56.49       46.56      4.54 o 
   3   1  10      452.73      418.09     13.24 o 
   4   1  10      927.93      914.56     25.15 o 
   5   1  10       71.26       75.29     10.76 o 
   6   1  10      198.29      183.64     13.86 o 
   7   1  10      171.80      165.26     15.64 o 
  -4   2  10       22.70       34.16     13.49 o 
  -3   2  10        0.61        6.22      5.84 o 
  -2   2  10        0.60       -4.31      5.27 o 
  -1   2  10       47.17       60.34      8.20 o 
   0   2  10        2.15       12.48     17.94 o 
   1   2  10       13.05       19.63      6.25 o 
   2   2  10        6.80        5.10      4.88 o 
   3   2  10       39.13       35.45      6.89 o 
   4   2  10        4.99        8.31      3.62 o 
   5   2  10       37.40       33.33      6.39 o 
   6   2  10       26.79       31.62      7.72 o 
   7   2  10        0.61       17.08     11.34 o 
  -3   3  10       56.03       50.86      9.72 o 
  -2   3  10      304.82      292.77     19.12 o 
  -1   3  10      118.62      137.07     11.64 o 
   0   3  10       91.45       99.32     10.96 o 
   1   3  10      568.48      583.77     27.50 o 
   2   3  10      325.54      349.24     17.60 o 
   3   3  10        1.14        4.03      6.60 o 
   4   3  10      343.57      384.35     35.02 o 
   5   3  10      175.96      173.37     11.87 o 
   6   3  10       14.00        6.03      7.46 o 
   7   3  10      176.83      169.07     22.96 o 
  -3   4  10       58.68       71.26     11.55 o 
  -2   4  10      101.20      103.01     13.73 o 
  -1   4  10      104.66      115.39     11.58 o 
   0   4  10       63.15       42.43      8.41 o 
   1   4  10      459.18      476.15     23.77 o 
   2   4  10       80.54       93.48     13.63 o 
   3   4  10       40.23       42.10      8.47 o 
   4   4  10      369.91      370.31     23.54 o 
   5   4  10       57.34       63.44     12.63 o 
   6   4  10        7.54       10.91      8.04 o 
   7   4  10      250.08      221.31     22.10 o 
  -2   5  10       27.32       31.22     12.92 o 
  -1   5  10       35.18       52.67      9.51 o 
   0   5  10       56.95       53.48      9.82 o 
   1   5  10       78.22       85.01     10.62 o 
   2   5  10        1.79       14.16      7.79 o 
   3   5  10       56.44       40.34      7.80 o 
   4   5  10        6.22       22.68      6.50 o 
   5   5  10       11.84       15.09      6.41 o 
   6   5  10        1.93        3.16      7.18 o 
  -1   6  10       39.13       42.83     10.46 o 
   0   6  10       10.97       28.22     13.63 o 
   1   6  10       48.46       46.61      9.77 o 
   2   6  10       30.96       49.81      8.66 o 
   3   6  10       21.81       22.34      6.95 o 
   4   6  10        7.93        4.10      6.75 o 
   5   6  10        3.15       -1.94      5.59 o 
   6   6  10       18.96       26.41     10.05 o 
   0   7  10       18.93       28.82     13.63 o 
   1   7  10       57.39       70.10     10.79 o 
   2   7  10      115.66      134.62     19.09 o 
   3   7  10       10.23       12.82      9.76 o 
   4   7  10       85.02       70.54     10.51 o 
   0  -3  11       74.21       66.85     11.91 o 
   1  -3  11      107.14      109.01     11.64 o 
   2  -3  11        2.45        5.40      7.03 o 
   3  -3  11      382.55      393.83     28.99 o 
   4  -3  11      122.74       85.54     18.37 o 
  -1  -2  11       14.21       27.56     12.63 o 
   0  -2  11      187.70      203.36     13.78 o 
   1  -2  11       80.51       79.82      8.71 o 
   2  -2  11        0.30        0.98      5.10 o 
   3  -2  11      127.45      134.19      9.07 o 
   4  -2  11      107.77      110.47     10.35 o 
   5  -2  11        3.31       -2.63      5.67 o 
  -2  -1  11      426.58      397.85     34.73 o 
  -1  -1  11       33.04       22.68     13.49 o 
   0  -1  11      203.96      196.34     23.25 o 
   1  -1  11      354.38      337.65     27.11 o 
   2  -1  11        0.72        2.93      3.44 o 
   3  -1  11      297.87      288.18     11.85 o 
   4  -1  11      517.32      497.32     22.11 o 
   5  -1  11       44.45       42.28      8.05 o 
   6  -1  11      212.45      222.57     17.17 o 
  -2   0  11      164.20      140.65     22.39 o 
  -1   0  11       24.43       69.47     15.79 o 
   0   0  11      357.30      331.19     17.39 o 
   1   0  11      737.65      680.13     53.25 o 
   2   0  11       48.29       46.04      4.91 o 
   3   0  11      261.50      258.25     11.26 o 
   4   0  11      429.69      400.62     19.78 o 
   5   0  11      106.51      109.18     11.56 o 
   6   0  11       80.43       77.75     10.35 o 
  -2   1  11       85.49       81.99     11.34 o 
  -1   1  11       10.25        4.42      5.56 o 
   0   1  11      231.12      221.95     15.07 o 
   1   1  11        0.21       19.51     14.78 o 
   2   1  11       16.54       14.52      5.82 o 
   3   1  11       53.21       60.87      8.72 o 
   4   1  11       29.35       28.88      5.19 o 
   5   1  11       44.56       37.62      8.32 o 
   6   1  11       66.66       70.62      9.92 o 
  -2   2  11      197.22      177.59     16.64 o 
  -1   2  11       79.63       78.26     12.06 o 
   0   2  11        1.98        3.41     11.19 o 
   1   2  11      568.78      569.24     25.77 o 
   2   2  11      108.26      111.40     16.07 o 
   3   2  11       18.33       32.94      7.70 o 
   4   2  11      111.74      125.73     16.65 o 
   5   2  11        7.82       15.79     10.05 o 
   6   2  11        5.75        3.73      9.19 o 
  -2   3  11      154.67      138.66     14.14 o 
  -1   3  11       90.53       92.07     10.95 o 
   0   3  11       41.31       40.90     10.33 o 
   1   3  11      364.37      385.98     24.56 o 
   2   3  11      213.11      207.59     15.72 o 
   3   3  11       76.55       58.66      8.09 o 
   4   3  11      480.13      478.84     22.12 o 
   5   3  11      184.19      183.42     18.66 o 
   6   3  11       17.21       11.48      8.61 o 
  -2   4  11       69.07       51.06     10.73 o 
  -1   4  11       44.07       60.61     15.07 o 
   0   4  11       20.11       44.17     10.89 o 
   1   4  11       92.98       95.68     12.17 o 
   2   4  11       33.14       50.76      8.00 o 
   3   4  11       30.81       43.94      9.64 o 
   4   4  11      124.03      116.61     10.64 o 
   5   4  11       35.36       46.21     10.91 o 
   6   4  11        8.98        6.32      8.04 o 
  -1   5  11       18.07        7.51      8.61 o 
   0   5  11        3.80       11.13      6.87 o 
   1   5  11       13.81        5.37      7.75 o 
   2   5  11        5.88        2.72      8.61 o 
   3   5  11       20.49       35.93      8.89 o 
   4   5  11       21.55       28.96      7.46 o 
   5   5  11       45.38       38.18     13.49 o 
   0   6  11        0.19       -6.90      7.24 o 
   1   6  11       25.04       31.43     11.19 o 
   2   6  11      142.57      151.65     15.39 o 
   3   6  11       47.25       40.19      9.50 o 
   4   6  11       15.16       11.60      7.58 o 
   2  -2  12       17.53       11.19      9.76 o 
   0  -1  12      179.92      192.61     25.55 o 
   1  -1  12      450.34      487.40     45.93 o 
   2  -1  12       47.03       54.25     15.21 o 
   3  -1  12       96.66       94.15     12.06 o 
   4  -1  12      558.98      540.22     36.74 o 
  -1   0  12        0.92       -6.03     10.05 o 
   0   0  12       23.15       18.66     11.19 o 
   1   0  12       97.42       91.21     16.51 o 
   2   0  12        0.75        4.33      6.46 o 
   3   0  12       39.02       44.76      8.42 o 
   4   0  12       52.02       49.08     10.62 o 
   5   0  12        1.50       15.50      8.90 o 
  -1   1  12        1.68       -4.02     11.48 o 
   0   1  12      149.13      129.92     36.17 o 
   1   1  12       35.45       44.26      8.27 o 
   2   1  12       16.22       27.25      7.50 o 
   3   1  12       12.91       19.87      6.89 o 
   4   1  12       37.45       41.91     12.34 o 
   5   1  12       63.24       56.84     14.64 o 
  -1   2  12        6.32        3.71      5.99 o 
   0   2  12       38.94       56.42     16.22 o 
   1   2  12       80.53       85.83     15.64 o 
   2   2  12      138.46      140.38     13.06 o 
   3   2  12        0.55        0.29      6.32 o 
   4   2  12      132.57      121.99     15.21 o 
   5   2  12      157.00      144.96     18.37 o 
   0   3  12        8.94       20.20      8.31 o 
   1   3  12       87.40       79.84     12.34 o 
   2   3  12       73.06       76.05      9.45 o 
   3   3  12       33.14       37.70      7.68 o 
   4   3  12      356.45      330.37     18.67 o 
   5   3  12       88.31       84.39     17.22 o 
   0   4  12       11.33        8.47      7.92 o 
   1   4  12       20.53        8.62     11.63 o 
   2   4  12        0.42        2.90      5.67 o 
   3   4  12        0.94       -5.31      5.31 o 
   4   4  12        3.70        3.62     11.63 o 
   1   5  12       43.65       29.74      9.92 o 
   2   5  12       72.19       74.73     12.63 o 
   3   5  12       28.95       32.22      8.21 o 
                                                 
